# Supplementary material for: Shark nanobodies with potent SARS-CoV-2 neutralizing activity and broad sarbecovirus reactivity
Source: Nat Commun. 2023 Feb 3;14:580. doi: 10.1038/s41467-023-36106-x (PMC9896449; doi:10.1038/s41467-023-36106-x)
Supplement: Supplementary file 3 — Source Data [file 41467_2023_36106_MOESM3_ESM.xlsx]

## Sheet: Figure 1b
Figure 1b
	Plasma dilution	Pink (B5)	Red (B5)	Purple (B4)	Blue (B4)	Green (B6)	Yellow (B6)	Pink (pre)	Red (pre)	Purple (pre)	Blue (pre)	Green (pre)	Yellow (pre)
	30	1.0075	1.6044	1.8086	0.851	1.3423	1.4226	-0.0227	-0.0198	-0.0126	0.1425	0.0089	0.0121
	90	0.6846	1.3631	1.0383	1.2086	0.9467	1.1847	-0.0008	-0.0139	-0.0201	0.0116	0.0281	-0.0165
	270	0.3785	0.8567	0.3601	0.8385	0.542	0.936	-0.0026	0.0016	-0.0277	0.002	-0.001	0.0047
	810	0.1566	0.4101	0.1229	0.3802	0.196		-0.0033	0.0051	-0.0499	0.006	0.0003	-0.0125
	2430	0.0643	0.2212	0.0723	0.1298	0.0724	0.2618	0.0057	0.0031	-0.0217	-0.0056	-0.0042	-0.0078
	7290	0.0235	0.0765	0.0244	0.0475	0.0284	0.0724	-0.003	-0.0001	-0.0167	-0.0276	-0.0184	0.0087
	21870	0.004	0.0262	-0.0434	0.0134	0.0573	0.0008	0.0063	-0.0017	-0.0279	-0.0088	-0.0005	-0.003

## Sheet: Figure 1c
Figure 1c
	Plasma dilution	Purple (B4)	Blue (B4)	Purple (pre)	Blue (pre)
	30	1.8654	1.2335	0.0703	0.1968
	90	2.1407	1.6999	-0.0008	0.1934
	270	1.8272	1.7152	-0.0144	0.0809
	810	1.2724	1.2189	-0.0324	-0.0076
	2430	0.5995	0.5728	-0.0056	0.0023
	7290	0.2501	0.2279	-0.0084	0.0056
	21870	0.0891	0.0725	-0.0071	0.0082

## Sheet: Figure 1e
Figure 1e
Top panel (RBD)	Antibody concentration (ng/ml)	ShAb01		ShAb02		ShAb09		ShAb17		ShAb18		ShAb19		ShAb20		ShAb21		ShAb22		ShAb23		ShAb24		ShAb25		ShAb26		ShAb27		ShAb28		ShAb29		CR3022		Flu-1
		Average	STDEV	Average	STDEV	Average	STDEV	Average	STDEV	Average	STDEV	Average	STDEV	Average	STDEV	Average	STDEV	Average	STDEV	Average	STDEV	Average	STDEV	Average	STDEV	Average	STDEV	Average	STDEV	Average	STDEV	Average	STDEV	Average	STDEV	Average	STDEV
	625	3.22915	0.0764325	3.29525	0.0141931	3.11385	0.122157	2.96785	0.0227935	3.21715	0.020076	3.08895	0.0627943	3.1492	0.0441192	3.2603	0.0392287	2.9742	0.0342838	3.19155	0.0238144	3.2904	0.0588154	1.26375	0.0267033	2.32255	0.02785	2.9735	0.0307163	2.6132	0.190575	3.28945	0.162436	3.2924	0.0477632	-0.0024	0.0473993
	125	2.8921	0.0446448	3.15245	0.0615534	2.6932	0.0353389	2.62045	0.0531096	2.3068	0.109047	2.7826	0.0142394	2.76465	0.0618306	2.98085	0.0517719	2.20675	0.00410183	2.72755	0.0154682	3.19315	0.0789772	0.45355	0.0350346	1.054	0.060531	2.46685	0.037949	1.6596	0.0446404	2.8026	0.00648845	3.034	0.0796354	0.08035	0.0714884
	25	1.68215	0.0723049	2.50645	0.0340447	1.3972	0.0390217	1.1557	0.0778666	0.87725	0.0299821	1.2034	0.0842441	1.276	0.0273806	2.0242	0.0446972	0.77135	0.0206006	1.29915	0.111593	2.36765	0.0352608	0.14975	0.0413217	0.3014	0.0393402	1.20625	0.118106	0.68825	0.0349592	1.2392	0.0295797	1.92095	0.0356503	-5e-05	0.0333809
	5	0.47085	0.00936936	0.89035	0.0612531	0.3855	0.0113053	0.2957	0.048105	0.19575	0.0217882	0.27965	0.0493685	0.45695	0.095058	0.6712	0.108924	0.2096	0.00310483	0.304	0.0312463	0.8284	0.0683217	0.0886	0.0462088	0.04675	0.0351264	0.32495	0.0109829	0.17885	0.0716331	0.2309	0.0457083	0.5881	0.0448911	0.04105	0.00581249
	1	0.13205	0.0280165	0.21395	0.0139759	0.108	0.0198708	0.0178	0.0487103	0.0021	0.078492	-0.0288	0.0737494	0.1343	0.0136165	0.1343	0.0209812	0.0393	0.032482	0.03435	0.0208342	0.22645	0.00453486	0.02855	0.0124284	0.04385	0.0126081	0.05055	0.0195363	5e-05	0.066149	0.0302	0.00814678	0.20435	0.0370945	0.01845	0.00852555
	0.2	0.0165	0.0501088	0.061	0.0127475	0.07055	0.0307325	0.02435	0.0384331	0.01875	0.0160563	0.0448	0.0230541	0.09865	0.0254516	0.05815	0.0426763	0.0471	0.0231812	-0.00865	0.00756604	0.05615	0.0159394	0.068	0.0266242	-0.0038	0.0164283	0.02095	0.0141713	-0.0134	0.101861	0.03485	0.105453	0.1039	0.0923386	-0.03175	0.0334399
	0.04	-0.00925	0.0162796	0.0397	0.00522398	0.0551	0.0483017	0.0519	0.0410122	0.0894	0.059717	0.0141	0.0378065	0.06565	0.0111016	0.04775	0.025054	0.04205	0.0181732	0.02125	0.0283162	-0.01595	0.0274008	0.02785	0.00722253	0.0417	0.0032249	0.06925	0.0317311	0.0207	0.06845	-0.0359	0.0988595	0.0694	0.075126	0.029	0.00883629
	0.008	-0.01055	0.0371183	0.02855	0.0150255	0.04775	0.0346171	0.0494	0.0198842	0.04275	0.0179261	0.0144	0.0126301	0.05175	0.0318566	0.0229	0.00764199	0.0142	0.0208471	0.0392	0.041857	0.0181	0.0420288	0.0469	0.0411754	0.0363	0.0102318	0.0051	0.0320924	0.0128	0.0272303	0.0188	0.0483175	0.06255	0.117366	0.00245	0.0448815
Bottom panel (S-2P)	Antibody concentration (ng/ml)	ShAb01a		ShAb02a		ShAb09a		ShAb17a		ShAb18a		ShAb19a		ShAb20a		ShAb21a		ShAb22a		ShAb23a		ShAb24a		ShAb25a		ShAb26a		ShAb27a		ShAb28a		ShAb29a		CR3022		Flu-1
		Average	STDEV	Average	STDEV	Average	STDEV	Average	STDEV	Average	STDEV	Average	STDEV	Average	STDEV	Average	STDEV	Average	STDEV	Average	STDEV	Average	STDEV	Average	STDEV	Average	STDEV	Average	STDEV	Average	STDEV	Average	STDEV	Average	STDEV	Average	STDEV
	625	3.2917	0.0851601	3.25015	0.0387131	3.10805	0.0611688	3.2319	0.0166027	3.2435	0.049025	3.2243	0.0188215	3.24645	0.0562594	3.26675	0.0156661	3.1718	0.0519865	3.08185	0.0290318	3.2178	0.0318399	3.04325	0.0801277	3.06015	0.0312759	3.28315	0.030972	3.1397	0.0173234	3.3306	0.0813571	3.14705	0.0765983	-0.02215	0.0416906
	125	3.1184	0.154307	3.11575	0.0620478	3.0858	0.0486412	3.11935	0.0386394	3.1112	0.0216601	3.0987	0.0741111	3.0814	0.0500705	3.1452	0.0154625	3.14085	0.0089244	3.0262	0.117234	3.0701	0.041676	2.7323	0.0739639	2.2895	0.107861	3.0923	0.151638	3.0469	0.0374833	3.3201	0.0458836	2.78225	0.0124147	-0.0301	0.019906
	25	2.69665	0.0911687	2.7964	0.0466027	2.34015	0.037372	2.3162	0.0281789	2.32365	0.0537854	2.32715	0.00645019	2.6689	0.0410761	2.4378	0.0481715	2.5531	0.070305	2.2334	0.0819552	2.3429	0.0382488	1.42365	0.0392133	0.8899	0.0569643	1.9834	0.113905	1.857	0.113585	2.60695	0.0307673	1.34305	0.102977	0.02485	0.0149988
	5	1.20135	0.111237	1.40925	0.113185	0.9198	0.0483277	0.8985	0.0610647	0.8307	0.0576261	0.8857	0.0963644	1.26765	0.0210163	1.1763	0.0710733	1.07565	0.095242	0.867	0.0193352	1.01955	0.0623511	0.4426	0.0208022	0.27335	0.0462669	0.42735	0.0614751	0.5977	0.123352	1.0199	0.1419	0.3886	0.045262	0.03345	0.0111025
	1	0.0248	0.237571	0.41495	0.0350811	0.2306	0.0229924	0.153	0.0401603	0.1297	0.0194247	0.17985	0.013902	0.25595	0.143201	0.2396	0.185886	0.14885	0.200662	0.1445	0.0507777	0.28895	0.0653018	0.1575	0.033271	0.0706	0.0173666	0.09635	0.00917197	0.0572	0.200655	0.19275	0.122325	0.1837	0.0430633	-0.0302	0.0712513
	0.2	0.15155	0.034596	0.10715	0.0209314	0.0551	0.0571319	-0.029	0.07158	0.14265	0.0264976	0.0702	0.0545047	0.0901	0.0643634	0.0731	0.0323187	0.06675	0.0341825	-0.01885	0.0256793	0.0977	0.0495141	0.09095	0.0373527	0.05455	0.0383962	0.11555	0.0342223	0.07415	0.0583063	0.05085	0.0361456	0.1371	0.0968969	-0.0161	0.0255125
	0.04	0.0243	0.0569004	0.0424	0.00848528	0.0084	0.0616112	0.05465	0.0541694	0.16045	0.139088	0.0753	0.0117784	-0.00695	0.0397681	0.01415	0.104154	0.0218	0.0103175	0.0318	0.0413633	0.02975	0.080426	0.0492	0.0605389	0.05625	0.0187341	0.0994	0.0346978	-0.11215	0.0169872	-0.03155	0.0950896	0.06115	0.0472532	-0.0353	0.0905279
	0.008	0.0711	0.0413392	0.01395	0.012426	-0.02285	0.0286088	0.06175	0.0183768	0.0522	0.012985	0.1123	0.07378	-0.05945	0.118396	-0.00115	0.0864435	0.03605	0.0130792	0.00365	0.00698892	-0.03985	0.00814279	-0.0267	0.02022	0.0924	0.0282577	0.0198	0.022879	-0.11375	0.19099	0.04775	0.0246958	0.1238	0.0589374	0.0337	0.0267576

## Sheet: Figure 2a
Figure 2a
	ShAb01 competition										ShAb01 competition
	ShAb02	ShAb09	ShAb18	ShAb21	ShAb23	ShAb24	ShAb25	ShAb27	ShAb28			ShAb01	ShAb17	ShAb22	ShAb29
0	-1.73135	-1.70688	-1.72447	-1.72958	-1.70837	-1.72128	-1.70837	-1.72128	-1.72958		0	-1.45808	-1.44821	-1.49254	-1.49454
0.2	-1.73827	-1.71415	-1.72439	-1.73048	-1.71066	-1.71923	-1.71066	-1.71923	-1.73048		0.2	-1.46013	-1.45823	-1.49614	-1.49569
0.4	-1.74011	-1.70501	-1.72817	-1.73433	-1.70951	-1.72222	-1.70951	-1.72222	-1.73433		0.4	-1.45847	-1.46071	-1.50135	-1.50373
0.6	-1.7394	-1.70683	-1.72449	-1.73357	-1.71132	-1.71939	-1.71132	-1.71939	-1.73357		0.6	-1.45915	-1.46142	-1.50165	-1.49987
0.8	-1.74009	-1.70577	-1.72464	-1.73317	-1.71278	-1.72425	-1.71278	-1.72425	-1.73317		0.8	-1.46257	-1.46426	-1.50233	-1.50944
1	-1.74598	-1.70538	-1.72598	-1.73311	-1.71454	-1.72342	-1.71454	-1.72342	-1.73311		1	-1.46132	-1.46247	-1.50113	-1.49907
1.2	-1.7411	-1.71302	-1.72805	-1.73651	-1.71593	-1.72635	-1.71593	-1.72635	-1.73651		1.2	-1.46033	-1.46381	-1.50856	-1.50324
1.4	-1.74591	-1.70742	-1.72955	-1.73167	-1.71118	-1.72173	-1.71118	-1.72173	-1.73167		1.4	-1.46854	-1.46227	-1.50116	-1.50545
1.6	-1.74303	-1.7095	-1.72175	-1.73513	-1.7123	-1.72212	-1.7123	-1.72212	-1.73513		1.6	-1.46386	-1.46275	-1.5023	-1.50266
1.8	-1.74005	-1.70789	-1.72387	-1.7324	-1.7108	-1.72453	-1.7108	-1.72453	-1.7324		1.8	-1.46545	-1.46124	-1.50455	-1.5062
2	-1.73873	-1.70517	-1.72606	-1.72812	-1.71345	-1.72563	-1.71345	-1.72563	-1.72812		2	-1.4632	-1.46144	-1.5008	-1.50581
2.2	-1.74075	-1.70697	-1.72448	-1.73307	-1.70845	-1.71876	-1.70845	-1.71876	-1.73307		2.2	-1.46634	-1.46011	-1.50211	-1.50472
2.4	-1.74145	-1.70803	-1.72525	-1.73259	-1.7131	-1.7188	-1.7131	-1.7188	-1.73259		2.4	-1.46215	-1.46417	-1.50076	-1.50592
2.6	-1.73976	-1.70741	-1.72547	-1.73067	-1.70946	-1.72091	-1.70946	-1.72091	-1.73067		2.6	-1.46586	-1.46338	-1.50198	-1.50384
2.8	-1.74065	-1.70632	-1.72483	-1.73262	-1.71171	-1.71876	-1.71171	-1.71876	-1.73262		2.8	-1.46046	-1.45763	-1.50275	-1.50539
3	-1.73845	-1.7082	-1.72696	-1.73448	-1.7057	-1.72547	-1.7057	-1.72547	-1.73448		3	-1.46403	-1.46212	-1.50332	-1.50383
3.2	-1.73488	-1.7075	-1.72226	-1.73138	-1.71078	-1.71821	-1.71078	-1.71821	-1.73138		3.2	-1.46415	-1.4629	-1.50044	-1.50079
3.4	-1.74129	-1.71024	-1.72629	-1.7292	-1.70801	-1.7238	-1.70801	-1.7238	-1.7292		3.4	-1.46179	-1.4642	-1.50289	-1.50237
3.6	-1.73633	-1.70893	-1.73012	-1.73335	-1.71015	-1.7202	-1.71015	-1.7202	-1.73335		3.6	-1.46175	-1.46066	-1.50207	-1.5057
3.8	-1.73583	-1.70936	-1.72613	-1.73398	-1.7078	-1.72421	-1.7078	-1.72421	-1.73398		3.8	-1.46269	-1.46446	-1.49902	-1.50283
4	-1.73942	-1.70407	-1.72413	-1.72867	-1.70957	-1.7215	-1.70957	-1.7215	-1.72867		4	-1.46373	-1.46187	-1.5004	-1.50654
4.2	-1.73903	-1.70658	-1.72071	-1.73007	-1.70749	-1.72004	-1.70749	-1.72004	-1.73007		4.2	-1.46387	-1.46293	-1.50391	-1.50579
4.4	-1.73546	-1.70425	-1.72753	-1.73181	-1.70764	-1.71933	-1.70764	-1.71933	-1.73181		4.4	-1.46622	-1.45919	-1.50289	-1.50484
4.6	-1.73934	-1.71128	-1.72698	-1.73292	-1.70486	-1.72052	-1.70486	-1.72052	-1.73292		4.6	-1.4619	-1.46382	-1.50122	-1.50497
4.8	-1.73779	-1.70747	-1.7258	-1.72968	-1.70778	-1.72375	-1.70778	-1.72375	-1.72968		4.8	-1.45962	-1.46166	-1.50215	-1.50774
5	-1.73874	-1.70577	-1.72189	-1.72864	-1.7055	-1.72051	-1.7055	-1.72051	-1.72864		5	-1.46331	-1.46534	-1.5026	-1.50726
5.2	-1.73898	-1.70769	-1.72253	-1.72881	-1.70904	-1.71641	-1.70904	-1.71641	-1.72881		5.2	-1.46429	-1.45978	-1.50378	-1.50166
5.4	-1.73839	-1.70491	-1.72362	-1.73026	-1.7081	-1.71594	-1.7081	-1.71594	-1.73026		5.4	-1.4648	-1.46129	-1.50239	-1.50643
5.6	-1.73933	-1.70976	-1.72827	-1.72962	-1.71147	-1.71659	-1.71147	-1.71659	-1.72962		5.6	-1.46515	-1.46288	-1.50368	-1.50789
5.8	-1.73905	-1.70815	-1.72978	-1.72884	-1.70828	-1.71893	-1.70828	-1.71893	-1.72884		5.8	-1.4667	-1.46484	-1.50269	-1.50403
6	-1.73829	-1.70909	-1.72413	-1.73051	-1.7069	-1.72003	-1.7069	-1.72003	-1.73051		6	-1.46268	-1.45865	-1.50086	-1.5002
6.2	-1.73673	-1.71064	-1.72393	-1.72898	-1.70948	-1.71885	-1.70948	-1.71885	-1.72898		6.2	-1.46505	-1.46442	-1.50226	-1.50639
6.4	-1.73916	-1.7051	-1.72369	-1.72789	-1.70651	-1.71454	-1.70651	-1.71454	-1.72789		6.4	-1.46376	-1.46046	-1.50143	-1.50393
6.6	-1.74024	-1.70386	-1.72558	-1.72731	-1.70868	-1.72366	-1.70868	-1.72366	-1.72731		6.6	-1.46415	-1.46134	-1.50298	-1.50203
6.8	-1.73908	-1.70269	-1.73095	-1.7264	-1.70738	-1.71684	-1.70738	-1.71684	-1.7264		6.8	-1.46514	-1.46167	-1.50093	-1.5082
7	-1.73817	-1.70601	-1.71843	-1.72687	-1.70728	-1.72113	-1.70728	-1.72113	-1.72687		7	-1.46414	-1.46215	-1.50174	-1.50223
7.2	-1.73894	-1.70823	-1.72268	-1.72495	-1.70718	-1.72219	-1.70718	-1.72219	-1.72495		7.2	-1.46395	-1.46316	-1.49806	-1.50322
7.4	-1.73687	-1.70733	-1.72233	-1.72733	-1.70552	-1.71948	-1.70552	-1.71948	-1.72733		7.4	-1.46115	-1.46435	-1.49905	-1.50223
7.6	-1.73456	-1.704	-1.72543	-1.73417	-1.70662	-1.72215	-1.70662	-1.72215	-1.73417		7.6	-1.46831	-1.46014	-1.49987	-1.50502
7.8	-1.73219	-1.7035	-1.72174	-1.72782	-1.70587	-1.72046	-1.70587	-1.72046	-1.72782		7.8	-1.46608	-1.46195	-1.50364	-1.50284
8	-1.73553	-1.70746	-1.72498	-1.73079	-1.70848	-1.71944	-1.70848	-1.71944	-1.73079		8	-1.46421	-1.4627	-1.50205	-1.50145
8.2	-1.73834	-1.70666	-1.72119	-1.72994	-1.70511	-1.71997	-1.70511	-1.71997	-1.72994		8.2	-1.4636	-1.46622	-1.50236	-1.50406
8.4	-1.73691	-1.70342	-1.72196	-1.7277	-1.70725	-1.71696	-1.70725	-1.71696	-1.7277		8.4	-1.46513	-1.46384	-1.50176	-1.50397
8.6	-1.73056	-1.7021	-1.72473	-1.72902	-1.71069	-1.72186	-1.71069	-1.72186	-1.72902		8.6	-1.46271	-1.46308	-1.49796	-1.50591
8.8	-1.73762	-1.70392	-1.72361	-1.72634	-1.70777	-1.71741	-1.70777	-1.71741	-1.72634		8.8	-1.46473	-1.45886	-1.50417	-1.50379
9	-1.73874	-1.70101	-1.72023	-1.72653	-1.70819	-1.72143	-1.70819	-1.72143	-1.72653		9	-1.4669	-1.4639	-1.50734	-1.50481
9.2	-1.7349	-1.70816	-1.72182	-1.72858	-1.70649	-1.72083	-1.70649	-1.72083	-1.72858		9.2	-1.46497	-1.46392	-1.50358	-1.50411
9.4	-1.73198	-1.70647	-1.72276	-1.7282	-1.70588	-1.72058	-1.70588	-1.72058	-1.7282		9.4	-1.46785	-1.4631	-1.50392	-1.50232
9.6	-1.73795	-1.70512	-1.72286	-1.73016	-1.69898	-1.72119	-1.69898	-1.72119	-1.73016		9.6	-1.46088	-1.46518	-1.50262	-1.5067
9.8	-1.73797	-1.70492	-1.7221	-1.72679	-1.70801	-1.72027	-1.70801	-1.72027	-1.72679		9.8	-1.46196	-1.45845	-1.50273	-1.50615
10	-1.73702	-1.69996	-1.72168	-1.72629	-1.70358	-1.72085	-1.70358	-1.72085	-1.72629		10	-1.46485	-1.45948	-1.50062	-1.5031
10.2	-1.73533	-1.70802	-1.72213	-1.72607	-1.70489	-1.72236	-1.70489	-1.72236	-1.72607		10.2	-1.46225	-1.46139	-1.50268	-1.50424
10.4	-1.73417	-1.7047	-1.72023	-1.72856	-1.7035	-1.71898	-1.7035	-1.71898	-1.72856		10.4	-1.46313	-1.46348	-1.50038	-1.50307
10.6	-1.73772	-1.7026	-1.72342	-1.72598	-1.7032	-1.72225	-1.7032	-1.72225	-1.72598		10.6	-1.46764	-1.46092	-1.50084	-1.50959
10.8	-1.73299	-1.70177	-1.72152	-1.72623	-1.7028	-1.71868	-1.7028	-1.71868	-1.72623		10.8	-1.46347	-1.46742	-1.50121	-1.50569
11	-1.73707	-1.70091	-1.72325	-1.72689	-1.70754	-1.72044	-1.70754	-1.72044	-1.72689		11	-1.46108	-1.46579	-1.49715	-1.50688
11.2	-1.73481	-1.70096	-1.72116	-1.7336	-1.70744	-1.72146	-1.70744	-1.72146	-1.7336		11.2	-1.46726	-1.46001	-1.50512	-1.50374
11.4	-1.73725	-1.70556	-1.7215	-1.72817	-1.70591	-1.71781	-1.70591	-1.71781	-1.72817		11.4	-1.46516	-1.46321	-1.50729	-1.50551
11.6	-1.73969	-1.70497	-1.72061	-1.72626	-1.70182	-1.71827	-1.70182	-1.71827	-1.72626		11.6	-1.46376	-1.46845	-1.50086	-1.50544
11.8	-1.7328	-1.70603	-1.71963	-1.72594	-1.70123	-1.72243	-1.70123	-1.72243	-1.72594		11.8	-1.4633	-1.46389	-1.50128	-1.50398
12	-1.73302	-1.70595	-1.72024	-1.72458	-1.70692	-1.72455	-1.70692	-1.72455	-1.72458		12	-1.46099	-1.45802	-1.50071	-1.50956
12.2	-1.73554	-1.70593	-1.72483	-1.72739	-1.70134	-1.72076	-1.70134	-1.72076	-1.72739		12.2	-1.46296	-1.46564	-1.49833	-1.50626
12.4	-1.73531	-1.70559	-1.72169	-1.72441	-1.70604	-1.71875	-1.70604	-1.71875	-1.72441		12.4	-1.46095	-1.4624	-1.50542	-1.50485
12.6	-1.73321	-1.70826	-1.7246	-1.7265	-1.70675	-1.71709	-1.70675	-1.71709	-1.7265		12.6	-1.46215	-1.46266	-1.4973	-1.50828
12.8	-1.73385	-1.70507	-1.71648	-1.72996	-1.70159	-1.71613	-1.70159	-1.71613	-1.72996		12.8	-1.46398	-1.46577	-1.50236	-1.50254
13	-1.73058	-1.70383	-1.72263	-1.726	-1.70762	-1.71598	-1.70762	-1.71598	-1.726		13	-1.46526	-1.46251	-1.50322	-1.50202
13.2	-1.73217	-1.70596	-1.72279	-1.72553	-1.70094	-1.72052	-1.70094	-1.72052	-1.72553		13.2	-1.45884	-1.46488	-1.49914	-1.50457
13.4	-1.72992	-1.70499	-1.72238	-1.72809	-1.70581	-1.72218	-1.70581	-1.72218	-1.72809		13.4	-1.46374	-1.46178	-1.50468	-1.50765
13.6	-1.73023	-1.70475	-1.71986	-1.72528	-1.69919	-1.71809	-1.69919	-1.71809	-1.72528		13.6	-1.46659	-1.46198	-1.50346	-1.50653
13.8	-1.73707	-1.70429	-1.7212	-1.72328	-1.70434	-1.71934	-1.70434	-1.71934	-1.72328		13.8	-1.46356	-1.46628	-1.50202	-1.50756
14	-1.72916	-1.7043	-1.72222	-1.72779	-1.70437	-1.71971	-1.70437	-1.71971	-1.72779		14	-1.4648	-1.46327	-1.50331	-1.50692
14.2	-1.73457	-1.70282	-1.7211	-1.72966	-1.70254	-1.71748	-1.70254	-1.71748	-1.72966		14.2	-1.46323	-1.46311	-1.50134	-1.50698
14.4	-1.7322	-1.70595	-1.72359	-1.72477	-1.7033	-1.72146	-1.7033	-1.72146	-1.72477		14.4	-1.465	-1.46322	-1.49938	-1.50628
14.6	-1.7338	-1.70402	-1.71414	-1.72667	-1.70705	-1.72057	-1.70705	-1.72057	-1.72667		14.6	-1.46542	-1.4676	-1.4971	-1.50174
14.8	-1.73533	-1.7048	-1.7218	-1.72629	-1.70494	-1.72025	-1.70494	-1.72025	-1.72629		14.8	-1.46634	-1.46091	-1.50295	-1.50481
15	-1.71169	-1.68664	-1.70545	-1.68177	-1.68179	-1.69675	-1.68179	-1.69675	-1.68177		15	-1.44577	-1.45536	-1.4935	-1.48665
15.2	-1.69367	-1.67337	-1.69489	-1.67032	-1.67134	-1.68517	-1.67134	-1.68517	-1.67032		15.2	-1.43288	-1.4417	-1.48698	-1.47054
15.4	-1.6807	-1.66179	-1.68203	-1.65454	-1.65716	-1.66835	-1.65716	-1.66835	-1.65454		15.4	-1.42371	-1.43651	-1.47114	-1.46312
15.6	-1.66605	-1.64758	-1.67052	-1.64643	-1.64204	-1.65774	-1.64204	-1.65774	-1.64643		15.6	-1.41269	-1.43187	-1.46335	-1.4497
15.8	-1.65616	-1.64154	-1.65698	-1.63288	-1.63388	-1.64866	-1.63388	-1.64866	-1.63288		15.8	-1.40611	-1.42467	-1.45025	-1.43945
16	-1.64483	-1.6291	-1.65227	-1.61881	-1.63058	-1.64056	-1.63058	-1.64056	-1.61881		16	-1.39967	-1.41589	-1.44789	-1.43508
16.2	-1.63058	-1.62382	-1.64536	-1.61454	-1.61697	-1.62278	-1.61697	-1.62278	-1.61454		16.2	-1.39094	-1.40995	-1.43901	-1.42527
16.4	-1.62135	-1.60977	-1.6326	-1.60101	-1.60592	-1.61655	-1.60592	-1.61655	-1.60101		16.4	-1.38846	-1.4104	-1.42594	-1.41539
16.6	-1.6146	-1.60719	-1.62773	-1.59598	-1.60331	-1.60866	-1.60331	-1.60866	-1.59598		16.6	-1.37543	-1.3987	-1.42399	-1.41276
16.8	-1.61066	-1.5979	-1.61657	-1.58615	-1.5944	-1.60331	-1.5944	-1.60331	-1.58615		16.8	-1.37298	-1.39266	-1.4148	-1.40687
17	-1.60273	-1.58808	-1.60997	-1.58096	-1.58906	-1.59771	-1.58906	-1.59771	-1.58096		17	-1.36771	-1.39143	-1.40883	-1.39643
17.2	-1.59376	-1.58919	-1.60549	-1.56906	-1.58521	-1.58639	-1.58521	-1.58639	-1.56906		17.2	-1.36534	-1.38696	-1.40113	-1.38988
17.4	-1.59122	-1.58506	-1.59659	-1.56865	-1.57434	-1.5779	-1.57434	-1.5779	-1.56865		17.4	-1.35727	-1.38083	-1.40055	-1.3833
17.6	-1.58139	-1.57532	-1.5889	-1.55834	-1.56916	-1.5755	-1.56916	-1.5755	-1.55834		17.6	-1.35058	-1.37395	-1.39151	-1.38194
17.8	-1.57861	-1.57116	-1.58864	-1.56163	-1.56446	-1.5721	-1.56446	-1.5721	-1.56163		17.8	-1.35125	-1.37235	-1.38628	-1.37247
18	-1.57141	-1.56186	-1.57462	-1.55094	-1.55719	-1.56201	-1.55719	-1.56201	-1.55094		18	-1.34612	-1.36696	-1.37859	-1.36987
18.2	-1.56691	-1.56489	-1.577	-1.54703	-1.54977	-1.55648	-1.54977	-1.55648	-1.54703		18.2	-1.33865	-1.36214	-1.38054	-1.36511
18.4	-1.5579	-1.55435	-1.56834	-1.53969	-1.54582	-1.55222	-1.54582	-1.55222	-1.53969		18.4	-1.332	-1.36058	-1.37214	-1.35804
18.6	-1.55282	-1.54687	-1.56558	-1.5384	-1.54003	-1.54834	-1.54003	-1.54834	-1.5384		18.6	-1.32939	-1.35514	-1.36848	-1.35462
18.8	-1.55564	-1.54439	-1.56199	-1.52922	-1.53604	-1.53884	-1.53604	-1.53884	-1.52922		18.8	-1.32533	-1.34925	-1.36341	-1.34898
19	-1.54514	-1.53846	-1.55324	-1.52306	-1.53217	-1.53892	-1.53217	-1.53892	-1.52306		19	-1.32437	-1.34716	-1.35935	-1.34615
19.2	-1.54395	-1.5308	-1.5489	-1.51932	-1.53132	-1.53231	-1.53132	-1.53231	-1.51932		19.2	-1.3145	-1.34131	-1.35411	-1.33859
19.4	-1.53827	-1.52862	-1.5461	-1.51331	-1.52409	-1.52536	-1.52409	-1.52536	-1.51331		19.4	-1.31032	-1.33997	-1.3499	-1.33508
19.6	-1.53505	-1.52609	-1.54296	-1.51189	-1.51711	-1.5227	-1.51711	-1.5227	-1.51189		19.6	-1.30928	-1.3364	-1.34313	-1.33145
19.8	-1.52564	-1.51731	-1.53534	-1.50768	-1.51296	-1.51837	-1.51296	-1.51837	-1.50768		19.8	-1.30369	-1.33503	-1.34319	-1.32859
20	-1.52687	-1.51575	-1.53298	-1.50765	-1.50803	-1.51296	-1.50803	-1.51296	-1.50765		20	-1.29542	-1.33019	-1.33788	-1.32136
20.2	-1.51869	-1.51523	-1.53059	-1.49995	-1.50688	-1.50425	-1.50688	-1.50425	-1.49995		20.2	-1.29643	-1.33066	-1.33386	-1.32008
20.4	-1.51722	-1.50392	-1.52716	-1.49232	-1.50084	-1.5022	-1.50084	-1.5022	-1.49232		20.4	-1.29037	-1.32672	-1.32823	-1.31568
20.6	-1.51294	-1.504	-1.51887	-1.49139	-1.49894	-1.4948	-1.49894	-1.4948	-1.49139		20.6	-1.29296	-1.32117	-1.32493	-1.31217
20.8	-1.51056	-1.50068	-1.51673	-1.4928	-1.4946	-1.4926	-1.4946	-1.4926	-1.4928		20.8	-1.28779	-1.31587	-1.32177	-1.30944
21	-1.50477	-1.49764	-1.51179	-1.47905	-1.489	-1.49036	-1.489	-1.49036	-1.47905		21	-1.27861	-1.31365	-1.31803	-1.30725
21.2	-1.49887	-1.4913	-1.50802	-1.47563	-1.48477	-1.48678	-1.48477	-1.48678	-1.47563		21.2	-1.2794	-1.31089	-1.31588	-1.30034
21.4	-1.49433	-1.48885	-1.50124	-1.47848	-1.48046	-1.48684	-1.48046	-1.48684	-1.47848		21.4	-1.2718	-1.30804	-1.3076	-1.2959
21.6	-1.49168	-1.48386	-1.49593	-1.47092	-1.47472	-1.47939	-1.47472	-1.47939	-1.47092		21.6	-1.27246	-1.30266	-1.30715	-1.2941
21.8	-1.48766	-1.48241	-1.49599	-1.467	-1.47225	-1.47301	-1.47225	-1.47301	-1.467		21.8	-1.2673	-1.3023	-1.30381	-1.29125
22	-1.48225	-1.47627	-1.49192	-1.46426	-1.47141	-1.47504	-1.47141	-1.47504	-1.46426		22	-1.26611	-1.29662	-1.30053	-1.28743
22.2	-1.48343	-1.4736	-1.4846	-1.45911	-1.46165	-1.46767	-1.46165	-1.46767	-1.45911		22.2	-1.26113	-1.29341	-1.29985	-1.28233
22.4	-1.48249	-1.47166	-1.48258	-1.45674	-1.46027	-1.46812	-1.46027	-1.46812	-1.45674		22.4	-1.26073	-1.29296	-1.29295	-1.27827
22.6	-1.47556	-1.46477	-1.4788	-1.45192	-1.45937	-1.4655	-1.45937	-1.4655	-1.45192		22.6	-1.25559	-1.28789	-1.29157	-1.27211
22.8	-1.47414	-1.46015	-1.47662	-1.45113	-1.45578	-1.4562	-1.45578	-1.4562	-1.45113		22.8	-1.24979	-1.28685	-1.28821	-1.27322
23	-1.46704	-1.4576	-1.47261	-1.44519	-1.45022	-1.45691	-1.45022	-1.45691	-1.44519		23	-1.24924	-1.28414	-1.28552	-1.26924
23.2	-1.46422	-1.45491	-1.46764	-1.4425	-1.4414	-1.45072	-1.4414	-1.45072	-1.4425		23.2	-1.24839	-1.2781	-1.2798	-1.26729
23.4	-1.46255	-1.45362	-1.46953	-1.43956	-1.44255	-1.44906	-1.44255	-1.44906	-1.43956		23.4	-1.24407	-1.28112	-1.27406	-1.26362
23.6	-1.4591	-1.44707	-1.4634	-1.43697	-1.44004	-1.44459	-1.44004	-1.44459	-1.43697		23.6	-1.23989	-1.27257	-1.27496	-1.25973
23.8	-1.45085	-1.44655	-1.46313	-1.43306	-1.43776	-1.43993	-1.43776	-1.43993	-1.43306		23.8	-1.24053	-1.26958	-1.26749	-1.25551
24	-1.45065	-1.4426	-1.45805	-1.43089	-1.43583	-1.44206	-1.43583	-1.44206	-1.43089		24	-1.23211	-1.27066	-1.26704	-1.25068
24.2	-1.45069	-1.4381	-1.45102	-1.4247	-1.43412	-1.43561	-1.43412	-1.43561	-1.4247		24.2	-1.22964	-1.26778	-1.26366	-1.25322
24.4	-1.44393	-1.43765	-1.45411	-1.42535	-1.43126	-1.43203	-1.43126	-1.43203	-1.42535		24.4	-1.22538	-1.26117	-1.26136	-1.24407
24.6	-1.44553	-1.43516	-1.44678	-1.42171	-1.41984	-1.4266	-1.41984	-1.4266	-1.42171		24.6	-1.21893	-1.25706	-1.25367	-1.24213
24.8	-1.44085	-1.43365	-1.44399	-1.41379	-1.42549	-1.42539	-1.42549	-1.42539	-1.41379		24.8	-1.21694	-1.25759	-1.25774	-1.24153
25	-1.43922	-1.42268	-1.43856	-1.4161	-1.4173	-1.42114	-1.4173	-1.42114	-1.4161		25	-1.21905	-1.24968	-1.251	-1.2422
25.2	-1.43258	-1.41773	-1.43591	-1.40878	-1.41068	-1.42255	-1.41068	-1.42255	-1.40878		25.2	-1.21404	-1.2513	-1.24819	-1.23626
25.4	-1.43628	-1.42215	-1.4346	-1.40745	-1.40999	-1.41592	-1.40999	-1.41592	-1.40745		25.4	-1.21301	-1.25	-1.24839	-1.23309
25.6	-1.42921	-1.42113	-1.43381	-1.40648	-1.41028	-1.41143	-1.41028	-1.41143	-1.40648		25.6	-1.207	-1.24098	-1.24561	-1.22528
25.8	-1.42534	-1.41806	-1.43349	-1.39966	-1.40139	-1.40858	-1.40139	-1.40858	-1.39966		25.8	-1.20414	-1.24017	-1.24173	-1.22665
26	-1.41966	-1.4149	-1.42484	-1.39551	-1.40223	-1.40596	-1.40223	-1.40596	-1.39551		26	-1.20321	-1.2397	-1.23806	-1.22314
26.2	-1.42358	-1.4056	-1.42336	-1.39477	-1.39542	-1.40417	-1.39542	-1.40417	-1.39477		26.2	-1.19947	-1.23741	-1.23596	-1.21818
26.4	-1.41537	-1.40374	-1.42172	-1.3953	-1.39698	-1.40374	-1.39698	-1.40374	-1.3953		26.4	-1.19994	-1.23305	-1.22847	-1.21779
26.6	-1.41618	-1.40735	-1.41723	-1.38746	-1.39549	-1.39692	-1.39549	-1.39692	-1.38746		26.6	-1.19345	-1.2335	-1.22554	-1.21739
26.8	-1.41263	-1.39698	-1.41696	-1.38703	-1.39098	-1.39477	-1.39098	-1.39477	-1.38703		26.8	-1.19135	-1.23022	-1.23086	-1.21704
27	-1.40784	-1.39755	-1.40786	-1.38616	-1.38882	-1.39345	-1.38882	-1.39345	-1.38616		27	-1.18982	-1.22605	-1.22089	-1.20626
27.2	-1.40609	-1.39899	-1.40778	-1.38258	-1.38654	-1.38503	-1.38654	-1.38503	-1.38258		27.2	-1.19125	-1.22338	-1.22143	-1.2123
27.4	-1.4059	-1.38743	-1.40669	-1.38207	-1.38479	-1.38484	-1.38479	-1.38484	-1.38207		27.4	-1.17933	-1.22233	-1.21812	-1.20417
27.6	-1.39881	-1.38193	-1.40465	-1.37582	-1.37635	-1.38203	-1.37635	-1.38203	-1.37582		27.6	-1.18048	-1.21784	-1.21175	-1.19907
27.8	-1.39812	-1.38644	-1.39797	-1.37188	-1.37595	-1.37936	-1.37595	-1.37936	-1.37188		27.8	-1.17763	-1.22068	-1.21038	-1.19668
28	-1.39417	-1.37896	-1.39485	-1.36802	-1.37414	-1.37538	-1.37414	-1.37538	-1.36802		28	-1.17938	-1.21561	-1.20903	-1.19371
28.2	-1.39448	-1.38039	-1.39384	-1.36861	-1.36739	-1.37321	-1.36739	-1.37321	-1.36861		28.2	-1.17503	-1.20804	-1.20975	-1.19113
28.4	-1.39002	-1.37542	-1.39003	-1.36236	-1.36278	-1.36936	-1.36278	-1.36936	-1.36236		28.4	-1.17014	-1.20773	-1.20507	-1.19137
28.6	-1.38662	-1.37495	-1.38797	-1.36033	-1.36688	-1.36895	-1.36688	-1.36895	-1.36033		28.6	-1.17312	-1.20614	-1.19602	-1.18711
28.8	-1.38622	-1.36965	-1.37993	-1.35598	-1.35985	-1.36579	-1.35985	-1.36579	-1.35598		28.8	-1.16441	-1.20784	-1.19908	-1.18761
29	-1.38439	-1.36935	-1.38292	-1.35517	-1.36209	-1.36501	-1.36209	-1.36501	-1.35517		29	-1.16053	-1.19959	-1.20102	-1.18008
29.2	-1.37931	-1.36756	-1.37763	-1.35626	-1.35783	-1.359	-1.35783	-1.359	-1.35626		29.2	-1.16193	-1.19822	-1.19594	-1.18112
29.4	-1.37476	-1.3591	-1.37317	-1.35188	-1.35537	-1.35502	-1.35537	-1.35502	-1.35188		29.4	-1.15683	-1.19631	-1.19528	-1.17586
29.6	-1.37419	-1.35906	-1.37536	-1.34792	-1.34989	-1.35515	-1.34989	-1.35515	-1.34792		29.6	-1.15226	-1.1931	-1.18619	-1.17266
29.8	-1.37115	-1.35851	-1.37419	-1.34786	-1.34985	-1.34996	-1.34985	-1.34996	-1.34786		29.8	-1.15073	-1.1856	-1.18707	-1.17322
30	-1.3659	-1.35707	-1.36421	-1.34494	-1.34499	-1.35026	-1.34499	-1.35026	-1.34494		30	-1.15025	-1.18672	-1.18231	-1.17202
30.2	-1.3648	-1.34827	-1.36746	-1.33772	-1.34174	-1.34514	-1.34174	-1.34514	-1.33772		30.2	-1.14949	-1.18342	-1.17756	-1.17249
30.4	-1.3632	-1.3466	-1.36361	-1.34209	-1.34328	-1.34435	-1.34328	-1.34435	-1.34209		30.4	-1.1411	-1.18755	-1.17574	-1.16164
30.6	-1.36324	-1.35312	-1.36454	-1.33452	-1.33727	-1.34202	-1.33727	-1.34202	-1.33452		30.6	-1.14266	-1.18055	-1.1755	-1.16009
30.8	-1.35894	-1.34276	-1.36197	-1.33064	-1.33134	-1.33601	-1.33134	-1.33601	-1.33064		30.8	-1.14151	-1.18067	-1.17388	-1.1603
31	-1.35508	-1.34829	-1.35741	-1.33665	-1.33609	-1.33595	-1.33609	-1.33595	-1.33665		31	-1.13914	-1.17768	-1.17262	-1.15699
31.2	-1.35231	-1.34055	-1.35482	-1.32931	-1.3305	-1.33366	-1.3305	-1.33366	-1.32931		31.2	-1.13646	-1.17219	-1.16527	-1.15167
31.4	-1.35152	-1.33412	-1.34759	-1.32404	-1.32705	-1.33187	-1.32705	-1.33187	-1.32404		31.4	-1.13782	-1.17283	-1.16859	-1.15093
31.6	-1.34965	-1.33849	-1.35032	-1.32081	-1.32533	-1.32982	-1.32533	-1.32982	-1.32081		31.6	-1.12832	-1.17132	-1.16388	-1.1445
31.8	-1.34907	-1.33891	-1.34559	-1.32232	-1.31807	-1.32706	-1.31807	-1.32706	-1.32232		31.8	-1.12654	-1.16977	-1.1609	-1.1469
32	-1.33997	-1.3294	-1.33972	-1.31911	-1.31947	-1.3225	-1.31947	-1.3225	-1.31911		32	-1.12496	-1.16733	-1.15366	-1.1465
32.2	-1.34072	-1.32692	-1.34075	-1.31446	-1.31632	-1.31907	-1.31632	-1.31907	-1.31446		32.2	-1.12088	-1.16445	-1.15392	-1.14334
32.4	-1.34229	-1.3244	-1.33879	-1.31505	-1.31739	-1.32208	-1.31739	-1.32208	-1.31505		32.4	-1.11929	-1.16134	-1.15341	-1.14329
32.6	-1.33512	-1.31818	-1.33508	-1.31422	-1.3139	-1.31745	-1.3139	-1.31745	-1.31422		32.6	-1.12313	-1.15802	-1.15008	-1.136
32.8	-1.33184	-1.32354	-1.33361	-1.31133	-1.31178	-1.31554	-1.31178	-1.31554	-1.31133		32.8	-1.12031	-1.15881	-1.14892	-1.13319
33	-1.33153	-1.32273	-1.3306	-1.31064	-1.30994	-1.31279	-1.30994	-1.31279	-1.31064		33	-1.11654	-1.1543	-1.14609	-1.13269
33.2	-1.32946	-1.31252	-1.32337	-1.30339	-1.30352	-1.30708	-1.30352	-1.30708	-1.30339		33.2	-1.11255	-1.15057	-1.13869	-1.12939
33.4	-1.32563	-1.31197	-1.32388	-1.30332	-1.30219	-1.30328	-1.30219	-1.30328	-1.30332		33.4	-1.11198	-1.14633	-1.13848	-1.12478
33.6	-1.3197	-1.30937	-1.32123	-1.29924	-1.29873	-1.30575	-1.29873	-1.30575	-1.29924		33.6	-1.10835	-1.14561	-1.1375	-1.12493
33.8	-1.32302	-1.30897	-1.31945	-1.29529	-1.2961	-1.30115	-1.2961	-1.30115	-1.29529		33.8	-1.10717	-1.14917	-1.13488	-1.12018
34	-1.32219	-1.30752	-1.31651	-1.29547	-1.29508	-1.29751	-1.29508	-1.29751	-1.29547		34	-1.10224	-1.14093	-1.13529	-1.12218
34.2	-1.32382	-1.30376	-1.3144	-1.29528	-1.29422	-1.29528	-1.29422	-1.29528	-1.29528		34.2	-1.10368	-1.14097	-1.13081	-1.11988
34.4	-1.3202	-1.29998	-1.31303	-1.29901	-1.29075	-1.29366	-1.29075	-1.29366	-1.29901		34.4	-1.10197	-1.1393	-1.12993	-1.11432
34.6	-1.31468	-1.29369	-1.31114	-1.28741	-1.28809	-1.29317	-1.28809	-1.29317	-1.28741		34.6	-1.09886	-1.13745	-1.12193	-1.11321
34.8	-1.31254	-1.29891	-1.31226	-1.2859	-1.29099	-1.29165	-1.29099	-1.29165	-1.2859		34.8	-1.09614	-1.13245	-1.12499	-1.11094
35	-1.30672	-1.29746	-1.30776	-1.28514	-1.28172	-1.28542	-1.28172	-1.28542	-1.28514		35	-1.09283	-1.13404	-1.12275	-1.11221
35.2	-1.31025	-1.29457	-1.30306	-1.28245	-1.27809	-1.28278	-1.27809	-1.28278	-1.28245		35.2	-1.08993	-1.13027	-1.11937	-1.10316
35.4	-1.30856	-1.28704	-1.29928	-1.28134	-1.27743	-1.28179	-1.27743	-1.28179	-1.28134		35.4	-1.09279	-1.12209	-1.1185	-1.10663
35.6	-1.31005	-1.28624	-1.29913	-1.27733	-1.27875	-1.2808	-1.27875	-1.2808	-1.27733		35.6	-1.08362	-1.1265	-1.11526	-1.10038
35.8	-1.30249	-1.28395	-1.29763	-1.27799	-1.27931	-1.27886	-1.27931	-1.27886	-1.27799		35.8	-1.08662	-1.12182	-1.1149	-1.10228
36	-1.29899	-1.28171	-1.29762	-1.27551	-1.2697	-1.27516	-1.2697	-1.27516	-1.27551		36	-1.08358	-1.12175	-1.1094	-1.10187
36.2	-1.29717	-1.28083	-1.28956	-1.27043	-1.272	-1.27387	-1.272	-1.27387	-1.27043		36.2	-1.07838	-1.11805	-1.10714	-1.09334
36.4	-1.29293	-1.281	-1.28891	-1.26165	-1.27217	-1.26635	-1.27217	-1.26635	-1.26165		36.4	-1.07687	-1.11587	-1.10717	-1.0967
36.6	-1.29202	-1.26861	-1.29218	-1.26733	-1.26315	-1.27037	-1.26315	-1.27037	-1.26733		36.6	-1.07605	-1.11738	-1.10587	-1.09109
36.8	-1.28684	-1.27159	-1.28504	-1.26542	-1.26682	-1.26359	-1.26682	-1.26359	-1.26542		36.8	-1.07341	-1.11506	-1.10168	-1.09294
37	-1.29078	-1.27335	-1.28438	-1.26388	-1.26373	-1.26397	-1.26373	-1.26397	-1.26388		37	-1.072	-1.11095	-1.09915	-1.08864
37.2	-1.28534	-1.26635	-1.28322	-1.2574	-1.25927	-1.26378	-1.25927	-1.26378	-1.2574		37.2	-1.06403	-1.10534	-1.09659	-1.08672
37.4	-1.28605	-1.26579	-1.27991	-1.25657	-1.25671	-1.25916	-1.25671	-1.25916	-1.25657		37.4	-1.06704	-1.11115	-1.09575	-1.086
37.6	-1.28549	-1.2618	-1.27661	-1.2552	-1.25404	-1.25879	-1.25404	-1.25879	-1.2552		37.6	-1.06322	-1.10572	-1.09822	-1.08322
37.8	-1.28196	-1.2637	-1.27359	-1.25104	-1.25172	-1.25749	-1.25172	-1.25749	-1.25104		37.8	-1.05983	-1.1079	-1.09384	-1.0805
38	-1.27454	-1.263	-1.27241	-1.24947	-1.2497	-1.25052	-1.2497	-1.25052	-1.24947		38	-1.06661	-1.10198	-1.09186	-1.07705
38.2	-1.27765	-1.25678	-1.27087	-1.25312	-1.24838	-1.25103	-1.24838	-1.25103	-1.25312		38.2	-1.05741	-1.0976	-1.08584	-1.07399
38.4	-1.27136	-1.25926	-1.27081	-1.24658	-1.24411	-1.24892	-1.24411	-1.24892	-1.24658		38.4	-1.06134	-1.09873	-1.0866	-1.07164
38.6	-1.27194	-1.25365	-1.26461	-1.24622	-1.24181	-1.24583	-1.24181	-1.24583	-1.24622		38.6	-1.05839	-1.09403	-1.0866	-1.07281
38.8	-1.26723	-1.25305	-1.26441	-1.24329	-1.24131	-1.24364	-1.24131	-1.24364	-1.24329		38.8	-1.05328	-1.09517	-1.08446	-1.06692
39	-1.26456	-1.2545	-1.25807	-1.24131	-1.23706	-1.2438	-1.23706	-1.2438	-1.24131		39	-1.05053	-1.08343	-1.08423	-1.06719
39.2	-1.26536	-1.24736	-1.26009	-1.23756	-1.23973	-1.23778	-1.23973	-1.23778	-1.23756		39.2	-1.04556	-1.08708	-1.07803	-1.06605
39.4	-1.26425	-1.24388	-1.25655	-1.23642	-1.23947	-1.24119	-1.23947	-1.24119	-1.23642		39.4	-1.04756	-1.08632	-1.07835	-1.06495
39.6	-1.26252	-1.24038	-1.25752	-1.23336	-1.23912	-1.23368	-1.23912	-1.23368	-1.23336		39.6	-1.04614	-1.08356	-1.07377	-1.06082
39.8	-1.26666	-1.24489	-1.2551	-1.23714	-1.23032	-1.23276	-1.23032	-1.23276	-1.23714		39.8	-1.03994	-1.08021	-1.07452	-1.05947
40	-1.2571	-1.23659	-1.25556	-1.23376	-1.22913	-1.22975	-1.22913	-1.22975	-1.23376		40	-1.04114	-1.07891	-1.07062	-1.05847
40.2	-1.25908	-1.23827	-1.24584	-1.23112	-1.22733	-1.23092	-1.22733	-1.23092	-1.23112		40.2	-1.0423	-1.0766	-1.07023	-1.05497
40.4	-1.25865	-1.23562	-1.24898	-1.22656	-1.22452	-1.22969	-1.22452	-1.22969	-1.22656		40.4	-1.03427	-1.07998	-1.06653	-1.05052
40.6	-1.25399	-1.23205	-1.24573	-1.2265	-1.22156	-1.22765	-1.22156	-1.22765	-1.2265		40.6	-1.03849	-1.07311	-1.06431	-1.05156
40.8	-1.24922	-1.23007	-1.24361	-1.22177	-1.22128	-1.22306	-1.22128	-1.22306	-1.22177		40.8	-1.03419	-1.07678	-1.06368	-1.05196
41	-1.25012	-1.22019	-1.24032	-1.21868	-1.21722	-1.21986	-1.21722	-1.21986	-1.21868		41	-1.0305	-1.07282	-1.06111	-1.04428
41.2	-1.24595	-1.22781	-1.23536	-1.21642	-1.21898	-1.22148	-1.21898	-1.22148	-1.21642		41.2	-1.03211	-1.07095	-1.06016	-1.04464
41.4	-1.24931	-1.22427	-1.23885	-1.2151	-1.21682	-1.21453	-1.21682	-1.21453	-1.2151		41.4	-1.03306	-1.07001	-1.05402	-1.04251
41.6	-1.24543	-1.2287	-1.2333	-1.21602	-1.21408	-1.21451	-1.21408	-1.21451	-1.21602		41.6	-1.02334	-1.06419	-1.05478	-1.04444
41.8	-1.24556	-1.21913	-1.23293	-1.2149	-1.21038	-1.21398	-1.21038	-1.21398	-1.2149		41.8	-1.02398	-1.06553	-1.05003	-1.04026
42	-1.23511	-1.21945	-1.23188	-1.20962	-1.20971	-1.21279	-1.20971	-1.21279	-1.20962		42	-1.01854	-1.06512	-1.04777	-1.039
42.2	-1.2401	-1.21782	-1.22897	-1.20817	-1.20762	-1.21066	-1.20762	-1.21066	-1.20817		42.2	-1.0192	-1.06211	-1.04286	-1.03995
42.4	-1.23232	-1.21418	-1.22618	-1.20931	-1.20454	-1.20847	-1.20454	-1.20847	-1.20931		42.4	-1.02255	-1.05853	-1.04652	-1.0383
42.6	-1.22957	-1.21111	-1.22451	-1.20719	-1.20121	-1.20393	-1.20121	-1.20393	-1.20719		42.6	-1.01683	-1.05661	-1.04381	-1.03145
42.8	-1.22822	-1.21099	-1.22203	-1.20265	-1.20247	-1.20383	-1.20247	-1.20383	-1.20265		42.8	-1.01791	-1.05547	-1.04462	-1.03327
43	-1.22889	-1.20738	-1.22603	-1.201	-1.19568	-1.20768	-1.19568	-1.20768	-1.201		43	-1.01547	-1.05123	-1.03904	-1.02956
43.2	-1.22677	-1.20903	-1.2212	-1.20064	-1.19525	-1.20251	-1.19525	-1.20251	-1.20064		43.2	-1.0106	-1.05235	-1.03924	-1.03008
43.4	-1.22737	-1.20129	-1.21903	-1.19413	-1.19284	-1.19965	-1.19284	-1.19965	-1.19413		43.4	-1.01161	-1.04953	-1.0395	-1.02765
43.6	-1.22347	-1.20318	-1.21405	-1.19399	-1.1911	-1.19364	-1.1911	-1.19364	-1.19399		43.6	-1.01054	-1.04428	-1.02995	-1.0246
43.8	-1.21904	-1.20176	-1.213	-1.19279	-1.19087	-1.19516	-1.19087	-1.19516	-1.19279		43.8	-1.00504	-1.04545	-1.03295	-1.02285
44	-1.21888	-1.20223	-1.21091	-1.19384	-1.19151	-1.19477	-1.19151	-1.19477	-1.19384		44	-1.00125	-1.0424	-1.03065	-1.01691
44.2	-1.21902	-1.19504	-1.20913	-1.18788	-1.18954	-1.1902	-1.18954	-1.1902	-1.18788		44.2	-1.00065	-1.03773	-1.02437	-1.02
44.4	-1.21369	-1.19302	-1.20182	-1.19043	-1.18417	-1.18484	-1.18417	-1.18484	-1.19043		44.4	-1.00105	-1.04299	-1.02987	-1.01187
44.6	-1.21369	-1.19191	-1.20332	-1.18255	-1.18001	-1.18534	-1.18001	-1.18534	-1.18255		44.6	-0.99591	-1.03607	-1.02626	-1.01854
44.8	-1.21402	-1.19033	-1.20341	-1.17881	-1.17854	-1.18618	-1.17854	-1.18618	-1.17881		44.8	-0.99251	-1.03597	-1.0225	-1.01279
45	-1.21267	-1.18821	-1.20301	-1.18663	-1.17608	-1.18536	-1.17608	-1.18536	-1.18663		45	-0.99361	-1.03022	-1.02394	-1.00794
45.2	-1.20576	-1.18506	-1.19677	-1.18276	-1.17772	-1.18241	-1.17772	-1.18241	-1.18276		45.2	-0.99311	-1.03551	-1.01977	-1.00925
45.4	-1.21103	-1.18786	-1.19953	-1.17988	-1.1755	-1.17811	-1.1755	-1.17811	-1.17988		45.4	-0.99052	-1.03131	-1.01902	-1.00756
45.6	-1.20554	-1.18859	-1.19697	-1.17409	-1.17188	-1.17318	-1.17188	-1.17318	-1.17409		45.6	-0.98857	-1.02851	-1.01531	-1.00479
45.8	-1.20227	-1.18134	-1.19384	-1.17686	-1.16799	-1.17783	-1.16799	-1.17783	-1.17686		45.8	-0.98982	-1.02858	-1.01592	-1.00253
46	-1.20378	-1.18271	-1.19159	-1.17348	-1.16949	-1.17497	-1.16949	-1.17497	-1.17348		46	-0.98626	-1.02921	-1.0113	-0.99958
46.2	-1.20471	-1.18317	-1.18676	-1.17161	-1.16775	-1.17395	-1.16775	-1.17395	-1.17161		46.2	-0.98112	-1.02718	-1.01067	-1.00005
46.4	-1.19804	-1.18373	-1.18733	-1.16664	-1.16081	-1.17466	-1.16081	-1.17466	-1.16664		46.4	-0.97836	-1.02301	-1.01079	-0.99874
46.6	-1.20284	-1.17349	-1.18707	-1.16366	-1.1645	-1.16893	-1.1645	-1.16893	-1.16366		46.6	-0.97539	-1.02355	-1.00803	-0.99526
46.8	-1.19776	-1.17037	-1.18326	-1.16709	-1.16038	-1.16807	-1.16038	-1.16807	-1.16709		46.8	-0.98118	-1.01642	-1.00639	-0.9945
47	-1.19398	-1.17482	-1.18403	-1.16541	-1.16281	-1.16514	-1.16281	-1.16514	-1.16541		47	-0.97542	-1.0126	-1.00422	-0.99337
47.2	-1.1961	-1.17008	-1.1844	-1.1657	-1.15945	-1.16036	-1.15945	-1.16036	-1.1657		47.2	-0.9764	-1.00976	-1.00224	-0.99444
47.4	-1.19531	-1.16954	-1.17966	-1.16183	-1.15378	-1.15961	-1.15378	-1.15961	-1.16183		47.4	-0.97156	-1.01276	-1.00139	-0.99097
47.6	-1.19304	-1.17075	-1.17641	-1.1608	-1.15037	-1.16083	-1.15037	-1.16083	-1.1608		47.6	-0.97244	-1.01201	-0.99909	-0.98891
47.8	-1.18726	-1.16394	-1.17658	-1.15943	-1.15114	-1.15346	-1.15114	-1.15346	-1.15943		47.8	-0.96874	-1.0089	-0.99679	-0.98912
48	-1.18855	-1.16227	-1.17053	-1.15351	-1.14943	-1.15744	-1.14943	-1.15744	-1.15351		48	-0.97364	-1.01046	-0.99467	-0.98459
48.2	-1.18388	-1.16076	-1.16838	-1.1546	-1.1501	-1.15066	-1.1501	-1.15066	-1.1546		48.2	-0.96489	-1.00658	-0.98998	-0.98102
48.4	-1.18056	-1.15807	-1.17434	-1.15302	-1.14607	-1.15354	-1.14607	-1.15354	-1.15302		48.4	-0.96224	-1.00709	-0.99159	-0.98379
48.6	-1.18193	-1.15941	-1.1707	-1.14845	-1.14426	-1.1505	-1.14426	-1.1505	-1.14845		48.6	-0.96283	-1.00314	-0.99082	-0.98098
48.8	-1.1759	-1.15764	-1.16578	-1.14611	-1.14316	-1.14804	-1.14316	-1.14804	-1.14611		48.8	-0.96309	-1.00439	-0.99084	-0.97488
49	-1.17359	-1.15063	-1.16356	-1.14957	-1.14053	-1.14953	-1.14053	-1.14953	-1.14957		49	-0.96143	-0.99891	-0.98612	-0.97812
49.2	-1.17867	-1.15192	-1.16494	-1.15007	-1.13899	-1.14537	-1.13899	-1.14537	-1.15007		49.2	-0.96162	-0.99986	-0.98867	-0.96899
49.4	-1.17463	-1.14939	-1.16136	-1.14702	-1.14105	-1.14081	-1.14105	-1.14081	-1.14702		49.4	-0.95603	-0.99969	-0.98292	-0.96983
49.6	-1.17284	-1.15002	-1.16116	-1.14541	-1.13496	-1.14053	-1.13496	-1.14053	-1.14541		49.6	-0.9582	-0.997	-0.98034	-0.97232
49.8	-1.17139	-1.14622	-1.1568	-1.13872	-1.13689	-1.14115	-1.13689	-1.14115	-1.13872		49.8	-0.95667	-0.99239	-0.97817	-0.97021
50	-1.16747	-1.14658	-1.16127	-1.14084	-1.13469	-1.13641	-1.13469	-1.13641	-1.14084		50	-0.95413	-0.99193	-0.97579	-0.96851
50.2	-1.16959	-1.14448	-1.15658	-1.13889	-1.12783	-1.13741	-1.12783	-1.13741	-1.13889		50.2	-0.95052	-0.98852	-0.9788	-0.96663
50.4	-1.16392	-1.14331	-1.15411	-1.13746	-1.12966	-1.13492	-1.12966	-1.13492	-1.13746		50.4	-0.94948	-0.98899	-0.97435	-0.96696
50.6	-1.16479	-1.14039	-1.14973	-1.13404	-1.13401	-1.13391	-1.13401	-1.13391	-1.13404		50.6	-0.94713	-0.98604	-0.97564	-0.9615
50.8	-1.16377	-1.13971	-1.15295	-1.13722	-1.1266	-1.13373	-1.1266	-1.13373	-1.13722		50.8	-0.93947	-0.98094	-0.96574	-0.95541
51	-1.16104	-1.13765	-1.1474	-1.13043	-1.12026	-1.12709	-1.12026	-1.12709	-1.13043		51	-0.94483	-0.98633	-0.97127	-0.95637
51.2	-1.15517	-1.13578	-1.14495	-1.12677	-1.1232	-1.13091	-1.1232	-1.13091	-1.12677		51.2	-0.94087	-0.98177	-0.96792	-0.95999
51.4	-1.15179	-1.13708	-1.14583	-1.12494	-1.12449	-1.12647	-1.12449	-1.12647	-1.12494		51.4	-0.94205	-0.98071	-0.96403	-0.95538
51.6	-1.15687	-1.12859	-1.1447	-1.12814	-1.12467	-1.1258	-1.12467	-1.1258	-1.12814		51.6	-0.93949	-0.98277	-0.96539	-0.95599
51.8	-1.15555	-1.12777	-1.14075	-1.12439	-1.11527	-1.12443	-1.11527	-1.12443	-1.12439		51.8	-0.93738	-0.97964	-0.96474	-0.95008
52	-1.15463	-1.12656	-1.14221	-1.12223	-1.11691	-1.12277	-1.11691	-1.12277	-1.12223		52	-0.93765	-0.97188	-0.96218	-0.95017
52.2	-1.15152	-1.12645	-1.13699	-1.12465	-1.11258	-1.11755	-1.11258	-1.11755	-1.12465		52.2	-0.93445	-0.97047	-0.96091	-0.94921
52.4	-1.15321	-1.1212	-1.13867	-1.11917	-1.11867	-1.11803	-1.11867	-1.11803	-1.11917		52.4	-0.93454	-0.97202	-0.95809	-0.94796
52.6	-1.14879	-1.12787	-1.13455	-1.11697	-1.11163	-1.11351	-1.11163	-1.11351	-1.11697		52.6	-0.93062	-0.96932	-0.95916	-0.94776
52.8	-1.14701	-1.12284	-1.13166	-1.11573	-1.10672	-1.11335	-1.10672	-1.11335	-1.11573		52.8	-0.92903	-0.96828	-0.95415	-0.94559
53	-1.14453	-1.11687	-1.13152	-1.11327	-1.10479	-1.10987	-1.10479	-1.10987	-1.11327		53	-0.92544	-0.96496	-0.95633	-0.94151
53.2	-1.14134	-1.12012	-1.12949	-1.11277	-1.10994	-1.11226	-1.10994	-1.11226	-1.11277		53.2	-0.92757	-0.96381	-0.95076	-0.94384
53.4	-1.14209	-1.11653	-1.1247	-1.11355	-1.10611	-1.11135	-1.10611	-1.11135	-1.11355		53.4	-0.9227	-0.96265	-0.95304	-0.94613
53.6	-1.14033	-1.1168	-1.12846	-1.11323	-1.10561	-1.10503	-1.10561	-1.10503	-1.11323		53.6	-0.92497	-0.96434	-0.94968	-0.93888
53.8	-1.13694	-1.11259	-1.12547	-1.11141	-1.10389	-1.10219	-1.10389	-1.10219	-1.11141		53.8	-0.92089	-0.96219	-0.9453	-0.93772
54	-1.14091	-1.1154	-1.12692	-1.11007	-1.0984	-1.10567	-1.0984	-1.10567	-1.11007		54	-0.92216	-0.95889	-0.94698	-0.93564
54.2	-1.13909	-1.11061	-1.12204	-1.10853	-1.09926	-1.10492	-1.09926	-1.10492	-1.10853		54.2	-0.91722	-0.95972	-0.94419	-0.93418
54.4	-1.13629	-1.10546	-1.12054	-1.10502	-1.09389	-1.10051	-1.09389	-1.10051	-1.10502		54.4	-0.91841	-0.95173	-0.94234	-0.93803
54.6	-1.1306	-1.10617	-1.11551	-1.10424	-1.09808	-1.10092	-1.09808	-1.10092	-1.10424		54.6	-0.91815	-0.96174	-0.93748	-0.93329
54.8	-1.13102	-1.10225	-1.11698	-1.10311	-1.09268	-1.09869	-1.09268	-1.09869	-1.10311		54.8	-0.91965	-0.95243	-0.93944	-0.92743
55	-1.13104	-1.103	-1.11377	-1.09642	-1.09404	-1.09627	-1.09404	-1.09627	-1.09642		55	-0.91136	-0.95321	-0.94169	-0.93283
55.2	-1.13117	-1.10414	-1.11501	-1.09983	-1.08698	-1.09639	-1.08698	-1.09639	-1.09983		55.2	-0.9075	-0.94908	-0.93457	-0.92645
55.4	-1.12718	-1.09795	-1.11457	-1.09749	-1.08968	-1.09188	-1.08968	-1.09188	-1.09749		55.4	-0.90883	-0.95071	-0.9371	-0.92705
55.6	-1.12961	-1.09892	-1.10859	-1.09962	-1.09335	-1.09244	-1.09335	-1.09244	-1.09962		55.6	-0.90831	-0.94753	-0.93372	-0.92405
55.8	-1.12481	-1.09722	-1.10767	-1.09583	-1.08551	-1.09307	-1.08551	-1.09307	-1.09583		55.8	-0.90643	-0.94706	-0.92999	-0.92723
56	-1.11954	-1.09363	-1.10499	-1.08873	-1.08436	-1.08986	-1.08436	-1.08986	-1.08873		56	-0.90759	-0.94379	-0.92615	-0.92321
56.2	-1.12371	-1.0903	-1.10445	-1.09319	-1.08522	-1.09091	-1.08522	-1.09091	-1.09319		56.2	-0.90274	-0.94562	-0.92867	-0.91962
56.4	-1.11738	-1.09186	-1.10409	-1.08891	-1.07732	-1.08769	-1.07732	-1.08769	-1.08891		56.4	-0.904	-0.94029	-0.92842	-0.92009
56.6	-1.11633	-1.08819	-1.10557	-1.09208	-1.08001	-1.07887	-1.08001	-1.07887	-1.09208		56.6	-0.89998	-0.94123	-0.91973	-0.91716
56.8	-1.11713	-1.09065	-1.10119	-1.08594	-1.07815	-1.08123	-1.07815	-1.08123	-1.08594		56.8	-0.8999	-0.9424	-0.92719	-0.91712
57	-1.11277	-1.09132	-1.09784	-1.08544	-1.07853	-1.08272	-1.07853	-1.08272	-1.08544		57	-0.89996	-0.94083	-0.91819	-0.914
57.2	-1.10968	-1.08704	-1.0992	-1.08521	-1.0722	-1.07812	-1.0722	-1.07812	-1.08521		57.2	-0.89494	-0.93048	-0.91979	-0.91044
57.4	-1.11108	-1.09052	-1.09506	-1.08184	-1.07312	-1.0779	-1.07312	-1.0779	-1.08184		57.4	-0.89591	-0.93641	-0.92106	-0.91111
57.6	-1.10775	-1.0842	-1.09417	-1.07953	-1.07049	-1.07549	-1.07049	-1.07549	-1.07953		57.6	-0.89923	-0.9301	-0.91778	-0.90982
57.8	-1.10961	-1.07814	-1.09558	-1.07849	-1.06761	-1.07483	-1.06761	-1.07483	-1.07849		57.8	-0.89077	-0.92955	-0.91554	-0.90736
58	-1.11011	-1.07908	-1.09128	-1.07993	-1.07107	-1.07311	-1.07107	-1.07311	-1.07993		58	-0.89113	-0.93483	-0.9141	-0.90362
58.2	-1.10966	-1.07798	-1.08979	-1.07686	-1.06967	-1.0685	-1.06967	-1.0685	-1.07686		58.2	-0.88716	-0.93013	-0.91243	-0.90469
58.4	-1.10612	-1.07944	-1.0877	-1.07622	-1.06976	-1.06562	-1.06976	-1.06562	-1.07622		58.4	-0.88248	-0.92397	-0.91053	-0.90086
58.6	-1.10542	-1.07686	-1.09151	-1.07489	-1.06546	-1.07144	-1.06546	-1.07144	-1.07489		58.6	-0.88676	-0.92281	-0.90883	-0.90227
58.8	-1.10253	-1.07395	-1.08507	-1.07423	-1.06541	-1.07019	-1.06541	-1.07019	-1.07423		58.8	-0.88861	-0.9248	-0.90448	-0.89838
59	-1.09818	-1.07133	-1.08315	-1.06831	-1.06302	-1.06219	-1.06302	-1.06219	-1.06831		59	-0.88557	-0.9204	-0.90583	-0.89924
59.2	-1.09751	-1.06733	-1.08544	-1.06756	-1.06195	-1.06621	-1.06195	-1.06621	-1.06756		59.2	-0.88722	-0.92198	-0.90448	-0.90183
59.4	-1.10182	-1.07174	-1.08139	-1.06344	-1.05901	-1.06166	-1.05901	-1.06166	-1.06344		59.4	-0.88263	-0.91909	-0.90405	-0.89755
59.6	-1.09571	-1.06732	-1.07994	-1.06957	-1.05792	-1.06167	-1.05792	-1.06167	-1.06957		59.6	-0.87543	-0.91401	-0.90242	-0.89461
59.8	-1.09559	-1.06459	-1.07438	-1.06676	-1.05026	-1.06082	-1.05026	-1.06082	-1.06676		59.8	-0.87801	-0.91709	-0.90031	-0.89188
60	-1.09422	-1.07073	-1.07809	-1.06561	-1.05304	-1.06146	-1.05304	-1.06146	-1.06561		60	-0.87427	-0.91861	-0.89963	-0.89213
60.2	-1.09425	-1.06133	-1.08323	-1.05866	-1.05399	-1.05736	-1.05399	-1.05736	-1.05866		60.2	-0.87979	-0.91809	-0.89827	-0.88574
60.4	-1.08951	-1.06108	-1.07831	-1.05929	-1.05223	-1.05403	-1.05223	-1.05403	-1.05929		60.4	-0.87466	-0.91219	-0.8985	-0.88663
60.6	-1.08869	-1.06067	-1.07013	-1.0583	-1.04736	-1.05299	-1.04736	-1.05299	-1.0583		60.6	-0.8695	-0.91562	-0.89454	-0.88963
60.8	-1.08896	-1.06367	-1.07355	-1.05653	-1.04712	-1.05725	-1.04712	-1.05725	-1.05653		60.8	-0.86654	-0.90867	-0.89556	-0.88447
61	-1.0871	-1.05377	-1.06711	-1.05037	-1.04943	-1.0525	-1.04943	-1.0525	-1.05037		61	-0.87076	-0.91301	-0.89201	-0.88582
61.2	-1.08922	-1.0564	-1.06769	-1.05419	-1.0455	-1.0501	-1.0455	-1.0501	-1.05419		61.2	-0.86731	-0.90938	-0.89162	-0.88315
61.4	-1.08749	-1.05656	-1.06529	-1.05521	-1.04724	-1.04779	-1.04724	-1.04779	-1.05521		61.4	-0.86919	-0.90325	-0.89161	-0.88153
61.6	-1.08154	-1.05383	-1.0698	-1.05418	-1.04723	-1.04061	-1.04723	-1.04061	-1.05418		61.6	-0.86564	-0.90549	-0.88845	-0.88107
61.8	-1.07729	-1.05498	-1.06499	-1.04953	-1.03924	-1.04958	-1.03924	-1.04958	-1.04953		61.8	-0.86521	-0.90177	-0.88645	-0.87777
62	-1.07849	-1.04873	-1.06315	-1.05193	-1.04458	-1.04683	-1.04458	-1.04683	-1.05193		62	-0.86583	-0.90486	-0.88405	-0.87592
62.2	-1.08173	-1.04666	-1.06365	-1.04945	-1.03891	-1.04228	-1.03891	-1.04228	-1.04945		62.2	-0.86521	-0.89971	-0.87835	-0.87639
62.4	-1.0752	-1.04944	-1.0635	-1.04788	-1.03961	-1.0438	-1.03961	-1.0438	-1.04788		62.4	-0.85803	-0.90225	-0.88511	-0.875
62.6	-1.07661	-1.04882	-1.05807	-1.04376	-1.03457	-1.03927	-1.03457	-1.03927	-1.04376		62.6	-0.85866	-0.89793	-0.8789	-0.87542
62.8	-1.07452	-1.04692	-1.0576	-1.04623	-1.0348	-1.03853	-1.0348	-1.03853	-1.04623		62.8	-0.85917	-0.8944	-0.87901	-0.87298
63	-1.07544	-1.04418	-1.0573	-1.04316	-1.03237	-1.03306	-1.03237	-1.03306	-1.04316		63	-0.8617	-0.89618	-0.87929	-0.87148
63.2	-1.07085	-1.04655	-1.05141	-1.03835	-1.03179	-1.03882	-1.03179	-1.03882	-1.03835		63.2	-0.8555	-0.89194	-0.88178	-0.8755
63.4	-1.07103	-1.04514	-1.05081	-1.04258	-1.03113	-1.03616	-1.03113	-1.03616	-1.04258		63.4	-0.85143	-0.89368	-0.87301	-0.86912
63.6	-1.06668	-1.03944	-1.04966	-1.03815	-1.02587	-1.03283	-1.02587	-1.03283	-1.03815		63.6	-0.85343	-0.89318	-0.8748	-0.86749
63.8	-1.06997	-1.03856	-1.05021	-1.03791	-1.02553	-1.031	-1.02553	-1.031	-1.03791		63.8	-0.85475	-0.89366	-0.8709	-0.86425
64	-1.06772	-1.03692	-1.05287	-1.03565	-1.02827	-1.02977	-1.02827	-1.02977	-1.03565		64	-0.85553	-0.88614	-0.868	-0.8666
64.2	-1.06359	-1.0359	-1.04887	-1.03402	-1.02723	-1.03292	-1.02723	-1.03292	-1.03402		64.2	-0.85199	-0.88563	-0.86955	-0.86359
64.4	-1.06861	-1.0388	-1.05098	-1.033	-1.02479	-1.02749	-1.02479	-1.02749	-1.033		64.4	-0.84785	-0.88747	-0.86991	-0.86085
64.6	-1.06059	-1.03456	-1.04528	-1.03334	-1.02287	-1.02688	-1.02287	-1.02688	-1.03334		64.6	-0.84599	-0.8843	-0.86558	-0.86549
64.8	-1.0599	-1.02856	-1.04304	-1.0356	-1.02302	-1.02349	-1.02302	-1.02349	-1.0356		64.8	-0.84826	-0.8841	-0.8709	-0.85816
65	-1.06077	-1.02953	-1.04436	-1.03298	-1.02194	-1.02436	-1.02194	-1.02436	-1.03298		65	-0.84728	-0.88596	-0.86299	-0.86007
65.2	-1.05603	-1.02856	-1.04254	-1.03029	-1.01727	-1.01967	-1.01727	-1.01967	-1.03029		65.2	-0.84146	-0.88055	-0.86185	-0.85786
65.4	-1.05651	-1.0321	-1.0385	-1.02282	-1.01727	-1.01852	-1.01727	-1.01852	-1.02282		65.4	-0.83906	-0.88099	-0.8655	-0.86081
65.6	-1.05528	-1.0269	-1.03687	-1.02334	-1.01356	-1.01783	-1.01356	-1.01783	-1.02334		65.6	-0.84189	-0.88011	-0.8627	-0.85651
65.8	-1.0571	-1.01935	-1.03721	-1.02539	-1.01408	-1.02098	-1.01408	-1.02098	-1.02539		65.8	-0.83949	-0.87579	-0.85938	-0.85395
66	-1.05925	-1.02624	-1.03593	-1.02326	-1.00938	-1.0139	-1.00938	-1.0139	-1.02326		66	-0.83925	-0.87456	-0.86113	-0.85144
66.2	-1.04757	-1.02255	-1.03745	-1.02014	-1.01281	-1.01951	-1.01281	-1.01951	-1.02014		66.2	-0.83654	-0.87493	-0.86093	-0.84889
66.4	-1.05063	-1.02306	-1.02977	-1.01842	-1.01288	-1.01491	-1.01288	-1.01491	-1.01842		66.4	-0.83807	-0.87741	-0.85488	-0.85063
66.6	-1.05317	-1.01932	-1.02743	-1.02001	-1.01321	-1.01453	-1.01321	-1.01453	-1.02001		66.6	-0.82943	-0.8683	-0.85578	-0.84984
66.8	-1.04958	-1.01512	-1.02879	-1.02	-1.0054	-1.01515	-1.0054	-1.01515	-1.02		66.8	-0.83213	-0.86983	-0.85805	-0.85137
67	-1.05286	-1.0147	-1.02686	-1.01417	-1.0067	-1.01122	-1.0067	-1.01122	-1.01417		67	-0.82852	-0.87384	-0.84916	-0.84526
67.2	-1.04918	-1.01446	-1.0306	-1.01669	-1.00382	-1.01259	-1.00382	-1.01259	-1.01669		67.2	-0.82632	-0.86268	-0.85649	-0.8482
67.4	-1.04529	-1.01385	-1.02536	-1.01496	-1.00437	-1.00775	-1.00437	-1.00775	-1.01496		67.4	-0.82741	-0.86662	-0.84986	-0.84215
67.6	-1.04365	-1.01667	-1.02539	-1.01495	-1.00168	-1.0044	-1.00168	-1.0044	-1.01495		67.6	-0.82863	-0.86134	-0.84843	-0.83957
67.8	-1.04416	-1.01057	-1.02098	-1.01036	-0.99608	-1.00657	-0.99608	-1.00657	-1.01036		67.8	-0.82545	-0.86429	-0.84799	-0.8413
68	-1.0447	-1.00726	-1.01858	-1.00874	-0.9998	-1.00597	-0.9998	-1.00597	-1.00874		68	-0.82896	-0.8641	-0.84764	-0.83966
68.2	-1.03974	-1.00785	-1.02131	-1.00935	-1.00357	-1.00154	-1.00357	-1.00154	-1.00935		68.2	-0.82422	-0.86175	-0.84406	-0.83889
68.4	-1.04312	-1.01331	-1.01564	-1.00707	-0.99843	-1.00286	-0.99843	-1.00286	-1.00707		68.4	-0.82079	-0.86227	-0.84292	-0.8374
68.6	-1.04046	-1.00546	-1.01737	-1.00744	-0.99155	-1.00088	-0.99155	-1.00088	-1.00744		68.6	-0.81858	-0.85689	-0.83921	-0.83385
68.8	-1.03842	-1.00804	-1.01535	-1.0025	-0.99346	-1.00039	-0.99346	-1.00039	-1.0025		68.8	-0.82057	-0.86099	-0.84063	-0.83198
69	-1.03967	-1.00699	-1.01671	-1.00474	-0.99554	-1.00058	-0.99554	-1.00058	-1.00474		69	-0.82065	-0.8559	-0.84185	-0.83494
69.2	-1.0374	-1.00469	-1.01607	-1.00051	-0.99151	-0.99847	-0.99151	-0.99847	-1.00051		69.2	-0.81928	-0.85125	-0.84054	-0.83262
69.4	-1.03772	-1.00093	-1.01354	-1.00576	-0.99144	-0.9986	-0.99144	-0.9986	-1.00576		69.4	-0.81691	-0.8531	-0.83841	-0.83177
69.6	-1.03368	-0.99732	-1.01082	-1.00302	-0.98901	-0.99362	-0.98901	-0.99362	-1.00302		69.6	-0.81998	-0.85796	-0.83818	-0.83233
69.8	-1.02537	-1.00005	-1.00834	-0.9951	-0.98761	-0.99157	-0.98761	-0.99157	-0.9951		69.8	-0.81248	-0.84756	-0.83645	-0.82876
70	-1.03041	-0.99694	-1.00787	-0.99643	-0.99338	-0.99243	-0.99338	-0.99243	-0.99643		70	-0.8196	-0.85497	-0.83797	-0.82713
70.2	-1.03092	-0.99461	-1.00539	-0.9983	-0.98534	-0.98915	-0.98534	-0.98915	-0.9983		70.2	-0.80929	-0.85016	-0.83228	-0.82648
70.4	-1.02754	-0.99795	-1.00492	-0.99282	-0.98528	-0.98761	-0.98528	-0.98761	-0.99282		70.4	-0.81213	-0.84643	-0.83149	-0.82674
70.6	-1.02412	-0.99439	-1.00566	-0.99524	-0.98402	-0.98911	-0.98402	-0.98911	-0.99524		70.6	-0.81144	-0.84671	-0.82633	-0.82391
70.8	-1.02239	-0.99364	-1.00461	-0.99042	-0.98305	-0.98852	-0.98305	-0.98852	-0.99042		70.8	-0.81021	-0.84448	-0.83128	-0.82371
71	-1.02486	-0.98975	-1.0041	-0.99356	-0.98131	-0.98923	-0.98131	-0.98923	-0.99356		71	-0.80638	-0.84368	-0.82832	-0.81952
71.2	-1.02682	-0.99214	-1.0052	-0.99114	-0.9803	-0.98201	-0.9803	-0.98201	-0.99114		71.2	-0.80448	-0.84687	-0.8282	-0.8189
71.4	-1.01837	-0.98663	-1.00413	-0.98603	-0.97928	-0.98219	-0.97928	-0.98219	-0.98603		71.4	-0.80587	-0.84009	-0.82404	-0.82056
71.6	-1.0244	-0.98475	-0.99993	-0.98973	-0.97677	-0.97911	-0.97677	-0.97911	-0.98973		71.6	-0.80158	-0.83969	-0.82241	-0.8158
71.8	-1.01842	-0.98418	-0.9974	-0.98928	-0.97278	-0.98032	-0.97278	-0.98032	-0.98928		71.8	-0.80355	-0.84087	-0.82141	-0.81772
72	-1.01781	-0.98896	-0.99901	-0.98564	-0.9705	-0.98006	-0.9705	-0.98006	-0.98564		72	-0.80382	-0.83975	-0.82188	-0.81385
72.2	-1.01613	-0.98481	-0.99403	-0.98403	-0.97617	-0.98044	-0.97617	-0.98044	-0.98403		72.2	-0.80695	-0.83522	-0.82401	-0.81451
72.4	-1.02131	-0.98991	-0.99375	-0.98109	-0.97498	-0.97797	-0.97498	-0.97797	-0.98109		72.4	-0.8002	-0.83751	-0.81902	-0.81886
72.6	-1.01602	-0.98271	-0.99348	-0.98412	-0.97239	-0.98081	-0.97239	-0.98081	-0.98412		72.6	-0.79846	-0.83515	-0.81996	-0.81218
72.8	-1.01362	-0.98476	-0.99123	-0.98452	-0.96472	-0.97398	-0.96472	-0.97398	-0.98452		72.8	-0.79413	-0.83425	-0.81403	-0.81302
73	-1.01178	-0.98404	-0.99199	-0.97993	-0.96908	-0.97319	-0.96908	-0.97319	-0.97993		73	-0.79381	-0.83694	-0.81777	-0.80574
73.2	-1.01564	-0.97864	-0.99377	-0.9761	-0.96524	-0.97323	-0.96524	-0.97323	-0.9761		73.2	-0.79349	-0.83027	-0.81804	-0.80689
73.4	-1.00775	-0.97186	-0.98865	-0.97978	-0.96846	-0.97186	-0.96846	-0.97186	-0.97978		73.4	-0.79338	-0.82829	-0.81638	-0.81266
73.6	-1.00992	-0.9765	-0.98634	-0.97618	-0.96711	-0.96908	-0.96711	-0.96908	-0.97618		73.6	-0.79275	-0.83012	-0.81432	-0.80551
73.8	-1.01176	-0.97582	-0.98721	-0.97416	-0.96719	-0.96779	-0.96719	-0.96779	-0.97416		73.8	-0.78781	-0.82622	-0.81261	-0.80643
74	-1.00942	-0.97165	-0.987	-0.97446	-0.96142	-0.96664	-0.96142	-0.96664	-0.97446		74	-0.79222	-0.82663	-0.81271	-0.80248
74.2	-1.01031	-0.97422	-0.98412	-0.97243	-0.96293	-0.96433	-0.96293	-0.96433	-0.97243		74.2	-0.78837	-0.82498	-0.80926	-0.80534
74.4	-1.00771	-0.97063	-0.98131	-0.97164	-0.96065	-0.96403	-0.96065	-0.96403	-0.97164		74.4	-0.78668	-0.82354	-0.80573	-0.79986
74.6	-1.00319	-0.97161	-0.98194	-0.97118	-0.95903	-0.96336	-0.95903	-0.96336	-0.97118		74.6	-0.78444	-0.82514	-0.80702	-0.80046
74.8	-1.00486	-0.96794	-0.98143	-0.97236	-0.95068	-0.95913	-0.95068	-0.95913	-0.97236		74.8	-0.79017	-0.82294	-0.80597	-0.80165
75	-1.00543	-0.96735	-0.9767	-0.96799	-0.9561	-0.9616	-0.9561	-0.9616	-0.96799		75	-0.78549	-0.82014	-0.80642	-0.79815
75.2	-1.00035	-0.96568	-0.97442	-0.97168	-0.95357	-0.95811	-0.95357	-0.95811	-0.97168		75.2	-0.78264	-0.81709	-0.80239	-0.79522
75.4	-0.99851	-0.96589	-0.97491	-0.96598	-0.95321	-0.96104	-0.95321	-0.96104	-0.96598		75.4	-0.78134	-0.81906	-0.80651	-0.79153
75.6	-1.00191	-0.96529	-0.97531	-0.96115	-0.95677	-0.96102	-0.95677	-0.96102	-0.96115		75.6	-0.78121	-0.81675	-0.80052	-0.79267
75.8	-0.99934	-0.96159	-0.97348	-0.96317	-0.95242	-0.95933	-0.95242	-0.95933	-0.96317		75.8	-0.78307	-0.81681	-0.79826	-0.79698
76	-0.99652	-0.96194	-0.97367	-0.96224	-0.94703	-0.95789	-0.94703	-0.95789	-0.96224		76	-0.78038	-0.81031	-0.80224	-0.79401
76.2	-1.0004	-0.96401	-0.97238	-0.9639	-0.95236	-0.95348	-0.95236	-0.95348	-0.9639		76.2	-0.77948	-0.81023	-0.79746	-0.79346
76.4	-0.99674	-0.96379	-0.97332	-0.96457	-0.95398	-0.95527	-0.95398	-0.95527	-0.96457		76.4	-0.77492	-0.81543	-0.80053	-0.78929
76.6	-0.99921	-0.96184	-0.96886	-0.96271	-0.94707	-0.95304	-0.94707	-0.95304	-0.96271		76.6	-0.77497	-0.80989	-0.7971	-0.7896
76.8	-0.9934	-0.95945	-0.96891	-0.95746	-0.94455	-0.953	-0.94455	-0.953	-0.95746		76.8	-0.7715	-0.81226	-0.79431	-0.78605
77	-0.98933	-0.96133	-0.96824	-0.95576	-0.9487	-0.94986	-0.9487	-0.94986	-0.95576		77	-0.77536	-0.80759	-0.7931	-0.7849
77.2	-0.991	-0.95653	-0.96548	-0.95461	-0.95125	-0.94208	-0.95125	-0.94208	-0.95461		77.2	-0.77274	-0.80825	-0.79182	-0.78543
77.4	-0.98896	-0.95736	-0.96545	-0.95756	-0.94581	-0.9508	-0.94581	-0.9508	-0.95756		77.4	-0.77426	-0.80739	-0.79506	-0.7841
77.6	-0.98786	-0.9499	-0.9652	-0.95524	-0.94066	-0.94836	-0.94066	-0.94836	-0.95524		77.6	-0.772	-0.81009	-0.79013	-0.78309
77.8	-0.98552	-0.95197	-0.96582	-0.95409	-0.94268	-0.94573	-0.94268	-0.94573	-0.95409		77.8	-0.77155	-0.80472	-0.7914	-0.78441
78	-0.98731	-0.9543	-0.96177	-0.95049	-0.94149	-0.94616	-0.94149	-0.94616	-0.95049		78	-0.77252	-0.80434	-0.78678	-0.78372
78.2	-0.98054	-0.95182	-0.95929	-0.95302	-0.93796	-0.94203	-0.93796	-0.94203	-0.95302		78.2	-0.76676	-0.80506	-0.79103	-0.78581
78.4	-0.9806	-0.94841	-0.9609	-0.94642	-0.93367	-0.94429	-0.93367	-0.94429	-0.94642		78.4	-0.76564	-0.80078	-0.78389	-0.78108
78.6	-0.98334	-0.94966	-0.95993	-0.94726	-0.93201	-0.93949	-0.93201	-0.93949	-0.94726		78.6	-0.76604	-0.80018	-0.7822	-0.77993
78.8	-0.98293	-0.947	-0.95486	-0.94539	-0.93837	-0.94286	-0.93837	-0.94286	-0.94539		78.8	-0.76189	-0.79811	-0.78887	-0.77648
79	-0.97622	-0.95189	-0.95555	-0.94661	-0.93613	-0.94053	-0.93613	-0.94053	-0.94661		79	-0.76309	-0.80245	-0.78152	-0.77674
79.2	-0.97744	-0.94424	-0.95867	-0.94491	-0.93448	-0.94198	-0.93448	-0.94198	-0.94491		79.2	-0.76525	-0.79795	-0.78059	-0.77123
79.4	-0.97467	-0.94673	-0.95643	-0.94231	-0.93089	-0.93792	-0.93089	-0.93792	-0.94231		79.4	-0.7629	-0.79752	-0.78086	-0.77328
79.6	-0.97816	-0.945	-0.95441	-0.94133	-0.93695	-0.93992	-0.93695	-0.93992	-0.94133		79.6	-0.76405	-0.79483	-0.78203	-0.76964
79.8	-0.97988	-0.94167	-0.94641	-0.9433	-0.92887	-0.93651	-0.92887	-0.93651	-0.9433		79.8	-0.75992	-0.79628	-0.7801	-0.77258
80	-0.97883	-0.9402	-0.94886	-0.94355	-0.9333	-0.93477	-0.9333	-0.93477	-0.94355		80	-0.76187	-0.79248	-0.77979	-0.77398
80.2	-0.97587	-0.94322	-0.9491	-0.94248	-0.92798	-0.93574	-0.92798	-0.93574	-0.94248		80.2	-0.75899	-0.79098	-0.78034	-0.77015
80.4	-0.9734	-0.94007	-0.94635	-0.93774	-0.92726	-0.93348	-0.92726	-0.93348	-0.93774		80.4	-0.75847	-0.79198	-0.77617	-0.768
80.6	-0.97028	-0.93681	-0.94457	-0.9388	-0.92807	-0.93114	-0.92807	-0.93114	-0.9388		80.6	-0.75286	-0.79	-0.77262	-0.77075
80.8	-0.96623	-0.93943	-0.94907	-0.93836	-0.92296	-0.92891	-0.92296	-0.92891	-0.93836		80.8	-0.75664	-0.79116	-0.7724	-0.7678
81	-0.96979	-0.94009	-0.94625	-0.93397	-0.9225	-0.92723	-0.9225	-0.92723	-0.93397		81	-0.75404	-0.7841	-0.77232	-0.76386
81.2	-0.97158	-0.93446	-0.94633	-0.93534	-0.92248	-0.92805	-0.92248	-0.92805	-0.93534		81.2	-0.7523	-0.7862	-0.77048	-0.76459
81.4	-0.96982	-0.93099	-0.94353	-0.9356	-0.92223	-0.92393	-0.92223	-0.92393	-0.9356		81.4	-0.75329	-0.78721	-0.76981	-0.76549
81.6	-0.96822	-0.93642	-0.93968	-0.9304	-0.92222	-0.92732	-0.92222	-0.92732	-0.9304		81.6	-0.75187	-0.78799	-0.76883	-0.76475
81.8	-0.96654	-0.93033	-0.94418	-0.93186	-0.9192	-0.92455	-0.9192	-0.92455	-0.93186		81.8	-0.75073	-0.78496	-0.76754	-0.76157
82	-0.96621	-0.92957	-0.94179	-0.93113	-0.92167	-0.92222	-0.92167	-0.92222	-0.93113		82	-0.74576	-0.77911	-0.76807	-0.76123
82.2	-0.96376	-0.92921	-0.9361	-0.9294	-0.91712	-0.92529	-0.91712	-0.92529	-0.9294		82.2	-0.74624	-0.78402	-0.76828	-0.76171
82.4	-0.96413	-0.93264	-0.93614	-0.93275	-0.91715	-0.92234	-0.91715	-0.92234	-0.93275		82.4	-0.74638	-0.78044	-0.76475	-0.75734
82.6	-0.9626	-0.92973	-0.93734	-0.92609	-0.91309	-0.91925	-0.91309	-0.91925	-0.92609		82.6	-0.74858	-0.78368	-0.76569	-0.76184
82.8	-0.96084	-0.92675	-0.9356	-0.92904	-0.91731	-0.91864	-0.91731	-0.91864	-0.92904		82.8	-0.74718	-0.78208	-0.76473	-0.75476
83	-0.95654	-0.9271	-0.93364	-0.92494	-0.91358	-0.91734	-0.91358	-0.91734	-0.92494		83	-0.74389	-0.78123	-0.76439	-0.75204
83.2	-0.96037	-0.92454	-0.93541	-0.92542	-0.90989	-0.91761	-0.90989	-0.91761	-0.92542		83.2	-0.74444	-0.7777	-0.76147	-0.75506
83.4	-0.95472	-0.92197	-0.93035	-0.92105	-0.91323	-0.91325	-0.91323	-0.91325	-0.92105		83.4	-0.7388	-0.78038	-0.76184	-0.75453
83.6	-0.96061	-0.91905	-0.92692	-0.92704	-0.90725	-0.91912	-0.90725	-0.91912	-0.92704		83.6	-0.73893	-0.774	-0.76063	-0.75453
83.8	-0.95651	-0.91966	-0.93287	-0.92158	-0.90711	-0.91106	-0.90711	-0.91106	-0.92158		83.8	-0.7392	-0.77454	-0.7566	-0.75333
84	-0.95197	-0.92233	-0.92879	-0.92095	-0.90598	-0.91174	-0.90598	-0.91174	-0.92095		84	-0.7377	-0.77269	-0.75478	-0.75174
84.2	-0.95498	-0.91937	-0.92573	-0.92241	-0.90336	-0.91064	-0.90336	-0.91064	-0.92241		84.2	-0.73615	-0.77217	-0.76119	-0.74747
84.4	-0.9536	-0.91905	-0.92915	-0.91967	-0.90938	-0.91115	-0.90938	-0.91115	-0.91967		84.4	-0.7363	-0.77207	-0.75611	-0.75372
84.6	-0.9561	-0.91734	-0.92875	-0.91567	-0.90571	-0.908	-0.90571	-0.908	-0.91567		84.6	-0.73023	-0.76899	-0.75337	-0.74722
84.8	-0.95325	-0.91882	-0.9246	-0.91544	-0.907	-0.91047	-0.907	-0.91047	-0.91544		84.8	-0.73672	-0.77138	-0.75501	-0.74897
85	-0.95137	-0.91389	-0.92527	-0.91948	-0.89926	-0.90673	-0.89926	-0.90673	-0.91948		85	-0.7338	-0.76551	-0.74843	-0.74695
85.2	-0.94911	-0.91581	-0.91941	-0.91692	-0.89997	-0.90812	-0.89997	-0.90812	-0.91692		85.2	-0.72891	-0.77203	-0.75338	-0.74454
85.4	-0.94802	-0.90901	-0.92376	-0.91646	-0.89899	-0.90612	-0.89899	-0.90612	-0.91646		85.4	-0.73267	-0.76834	-0.75001	-0.74525
85.6	-0.94871	-0.91171	-0.91951	-0.91682	-0.90283	-0.90372	-0.90283	-0.90372	-0.91682		85.6	-0.73343	-0.76064	-0.74825	-0.74556
85.8	-0.94811	-0.91519	-0.9187	-0.90899	-0.90139	-0.91068	-0.90139	-0.91068	-0.90899		85.8	-0.73299	-0.75987	-0.74631	-0.74203
86	-0.94651	-0.90932	-0.91798	-0.911	-0.8978	-0.90764	-0.8978	-0.90764	-0.911		86	-0.73083	-0.76257	-0.74324	-0.74619
86.2	-0.94413	-0.91211	-0.91895	-0.91259	-0.89693	-0.90079	-0.89693	-0.90079	-0.91259		86.2	-0.72591	-0.76416	-0.74661	-0.74407
86.4	-0.94253	-0.90776	-0.91774	-0.90814	-0.89993	-0.90072	-0.89993	-0.90072	-0.90814		86.4	-0.72769	-0.76356	-0.74395	-0.73888
86.6	-0.94022	-0.90369	-0.91788	-0.90712	-0.89307	-0.89833	-0.89307	-0.89833	-0.90712		86.6	-0.72401	-0.75802	-0.74697	-0.73691
86.8	-0.94484	-0.90697	-0.91764	-0.91172	-0.88966	-0.89593	-0.88966	-0.89593	-0.91172		86.8	-0.72336	-0.75869	-0.7412	-0.73834
87	-0.94111	-0.90537	-0.91564	-0.90833	-0.88812	-0.9025	-0.88812	-0.9025	-0.90833		87	-0.72614	-0.76257	-0.74716	-0.74085
87.2	-0.93869	-0.90229	-0.9091	-0.90992	-0.8934	-0.89526	-0.8934	-0.89526	-0.90992		87.2	-0.72746	-0.75764	-0.74452	-0.73722
87.4	-0.93692	-0.90329	-0.91468	-0.90862	-0.88835	-0.89387	-0.88835	-0.89387	-0.90862		87.4	-0.72762	-0.75887	-0.7426	-0.73477
87.6	-0.93543	-0.90562	-0.91139	-0.89977	-0.89062	-0.89314	-0.89062	-0.89314	-0.89977		87.6	-0.73147	-0.75372	-0.74302	-0.73555
87.8	-0.94131	-0.9041	-0.90995	-0.91075	-0.88721	-0.89036	-0.88721	-0.89036	-0.91075		87.8	-0.72165	-0.75314	-0.73733	-0.73614
88	-0.93125	-0.89836	-0.90499	-0.89964	-0.89019	-0.89534	-0.89019	-0.89534	-0.89964		88	-0.71959	-0.75131	-0.73879	-0.73278
88.2	-0.93827	-0.89677	-0.90356	-0.90117	-0.88602	-0.89399	-0.88602	-0.89399	-0.90117		88.2	-0.7163	-0.75343	-0.73735	-0.73412
88.4	-0.93744	-0.89925	-0.91285	-0.89801	-0.88964	-0.88937	-0.88964	-0.88937	-0.89801		88.4	-0.71962	-0.74719	-0.73497	-0.73088
88.6	-0.93342	-0.89638	-0.90795	-0.89742	-0.88681	-0.88946	-0.88681	-0.88946	-0.89742		88.6	-0.71507	-0.75268	-0.73217	-0.73432
88.8	-0.93302	-0.8989	-0.90521	-0.90175	-0.88884	-0.89338	-0.88884	-0.89338	-0.90175		88.8	-0.71787	-0.75069	-0.73436	-0.72942
89	-0.927	-0.89629	-0.9069	-0.8986	-0.88958	-0.88912	-0.88958	-0.88912	-0.8986		89	-0.71278	-0.74867	-0.73301	-0.72987
89.2	-0.93306	-0.89544	-0.90595	-0.89637	-0.88	-0.88763	-0.88	-0.88763	-0.89637		89.2	-0.71389	-0.74744	-0.73414	-0.72381
89.4	-0.93067	-0.89392	-0.90281	-0.89971	-0.87821	-0.88302	-0.87821	-0.88302	-0.89971		89.4	-0.71198	-0.75011	-0.7352	-0.72137
89.6	-0.93091	-0.89308	-0.90191	-0.89372	-0.88407	-0.884	-0.88407	-0.884	-0.89372		89.6	-0.71113	-0.74369	-0.7317	-0.72594
89.8	-0.92818	-0.89294	-0.90084	-0.89199	-0.87912	-0.88476	-0.87912	-0.88476	-0.89199		89.8	-0.71586	-0.74858	-0.73332	-0.72192
90	-0.93176	-0.89151	-0.90253	-0.89171	-0.88128	-0.88478	-0.88128	-0.88478	-0.89171		90	-0.71289	-0.74437	-0.72974	-0.72602
90.2	-0.92855	-0.89403	-0.90273	-0.89203	-0.87587	-0.8824	-0.87587	-0.8824	-0.89203		90.2	-0.7115	-0.74305	-0.72592	-0.72599
90.4	-0.92503	-0.89164	-0.8988	-0.89161	-0.88041	-0.88101	-0.88041	-0.88101	-0.89161		90.4	-0.71264	-0.74465	-0.72979	-0.7197
90.6	-0.92578	-0.88525	-0.89785	-0.8883	-0.87356	-0.88242	-0.87356	-0.88242	-0.8883		90.6	-0.70973	-0.73604	-0.72927	-0.72447
90.8	-0.92404	-0.88849	-0.89922	-0.88936	-0.87203	-0.88077	-0.87203	-0.88077	-0.88936		90.8	-0.71056	-0.73387	-0.72423	-0.71671
91	-0.92604	-0.88058	-0.89845	-0.88607	-0.87149	-0.88269	-0.87149	-0.88269	-0.88607		91	-0.70175	-0.74033	-0.72363	-0.71905
91.2	-0.92024	-0.88767	-0.89439	-0.88972	-0.8724	-0.8791	-0.8724	-0.8791	-0.88972		91.2	-0.70669	-0.74073	-0.72699	-0.71962
91.4	-0.92052	-0.88224	-0.8955	-0.88622	-0.86854	-0.87872	-0.86854	-0.87872	-0.88622		91.4	-0.70334	-0.73754	-0.72024	-0.71584
91.6	-0.92283	-0.88455	-0.8933	-0.88532	-0.87181	-0.87405	-0.87181	-0.87405	-0.88532		91.6	-0.7066	-0.73842	-0.71908	-0.71426
91.8	-0.92264	-0.88392	-0.89217	-0.88614	-0.87143	-0.8745	-0.87143	-0.8745	-0.88614		91.8	-0.70374	-0.73443	-0.72007	-0.7137
92	-0.9208	-0.88286	-0.89207	-0.88544	-0.86813	-0.87693	-0.86813	-0.87693	-0.88544		92	-0.69871	-0.73641	-0.71972	-0.71592
92.2	-0.91953	-0.8779	-0.88956	-0.88221	-0.86761	-0.87381	-0.86761	-0.87381	-0.88221		92.2	-0.69597	-0.73611	-0.71699	-0.71621
92.4	-0.91837	-0.8818	-0.88649	-0.88016	-0.86532	-0.87377	-0.86532	-0.87377	-0.88016		92.4	-0.70115	-0.73348	-0.71767	-0.71551
92.6	-0.91514	-0.87912	-0.88723	-0.88113	-0.86618	-0.87235	-0.86618	-0.87235	-0.88113		92.6	-0.70288	-0.73409	-0.71434	-0.71231
92.8	-0.91784	-0.87626	-0.88709	-0.87948	-0.87013	-0.87094	-0.87013	-0.87094	-0.87948		92.8	-0.70228	-0.73352	-0.71737	-0.71392
93	-0.90968	-0.87307	-0.88753	-0.87968	-0.86485	-0.86848	-0.86485	-0.86848	-0.87968		93	-0.70015	-0.73053	-0.71481	-0.70852
93.2	-0.91339	-0.8802	-0.88194	-0.87933	-0.86147	-0.87066	-0.86147	-0.87066	-0.87933		93.2	-0.69784	-0.73097	-0.71502	-0.70854
93.4	-0.9088	-0.87616	-0.88422	-0.87588	-0.86144	-0.86881	-0.86144	-0.86881	-0.87588		93.4	-0.69362	-0.73027	-0.70834	-0.70515
93.6	-0.91258	-0.87722	-0.88695	-0.88029	-0.862	-0.86816	-0.862	-0.86816	-0.88029		93.6	-0.69925	-0.7278	-0.71367	-0.71038
93.8	-0.91601	-0.87646	-0.8779	-0.87687	-0.86064	-0.86776	-0.86064	-0.86776	-0.87687		93.8	-0.69811	-0.72983	-0.70895	-0.70506
94	-0.91286	-0.87311	-0.88008	-0.87573	-0.86288	-0.86706	-0.86288	-0.86706	-0.87573		94	-0.69183	-0.72441	-0.71151	-0.70812
94.2	-0.91195	-0.87128	-0.88673	-0.87809	-0.85585	-0.86235	-0.85585	-0.86235	-0.87809		94.2	-0.69304	-0.71965	-0.70975	-0.70425
94.4	-0.90888	-0.872	-0.8809	-0.87416	-0.85623	-0.86261	-0.85623	-0.86261	-0.87416		94.4	-0.69096	-0.72629	-0.70876	-0.70309
94.6	-0.90998	-0.87015	-0.87885	-0.87431	-0.85558	-0.86386	-0.85558	-0.86386	-0.87431		94.6	-0.69083	-0.7229	-0.71005	-0.70432
94.8	-0.90944	-0.86778	-0.8786	-0.86805	-0.85673	-0.85991	-0.85673	-0.85991	-0.86805		94.8	-0.69201	-0.72184	-0.70581	-0.70401
95	-0.90593	-0.86769	-0.87848	-0.87122	-0.85411	-0.86483	-0.85411	-0.86483	-0.87122		95	-0.68675	-0.72086	-0.71074	-0.70295
95.2	-0.9046	-0.86989	-0.87605	-0.87076	-0.85689	-0.86268	-0.85689	-0.86268	-0.87076		95.2	-0.6916	-0.72179	-0.70271	-0.70262
95.4	-0.90571	-0.86361	-0.87904	-0.86684	-0.85062	-0.85799	-0.85062	-0.85799	-0.86684		95.4	-0.68876	-0.71414	-0.70519	-0.69672
95.6	-0.90418	-0.86574	-0.87416	-0.87131	-0.85351	-0.85752	-0.85351	-0.85752	-0.87131		95.6	-0.6908	-0.71618	-0.70469	-0.70253
95.8	-0.90577	-0.8679	-0.87637	-0.8686	-0.85097	-0.85542	-0.85097	-0.85542	-0.8686		95.8	-0.68654	-0.71706	-0.70333	-0.6999
96	-0.90036	-0.86535	-0.8752	-0.86536	-0.84843	-0.85763	-0.84843	-0.85763	-0.86536		96	-0.68569	-0.71917	-0.70547	-0.69669
96.2	-0.90185	-0.85686	-0.87107	-0.86165	-0.84989	-0.85386	-0.84989	-0.85386	-0.86165		96.2	-0.6871	-0.71526	-0.70445	-0.70024
96.4	-0.89875	-0.86598	-0.86809	-0.86374	-0.84945	-0.85303	-0.84945	-0.85303	-0.86374		96.4	-0.68395	-0.71368	-0.69951	-0.6937
96.6	-0.90025	-0.86177	-0.87014	-0.86228	-0.85056	-0.85378	-0.85056	-0.85378	-0.86228		96.6	-0.6799	-0.71659	-0.70009	-0.69444
96.8	-0.89894	-0.85686	-0.86651	-0.85935	-0.84606	-0.85368	-0.84606	-0.85368	-0.85935		96.8	-0.68375	-0.71304	-0.69923	-0.69375
97	-0.8928	-0.86291	-0.86563	-0.86119	-0.8456	-0.84812	-0.8456	-0.84812	-0.86119		97	-0.6787	-0.71529	-0.70068	-0.69271
97.2	-0.89927	-0.85718	-0.87009	-0.85796	-0.8434	-0.84966	-0.8434	-0.84966	-0.85796		97.2	-0.6822	-0.7108	-0.70258	-0.6949
97.4	-0.8977	-0.85848	-0.86458	-0.86022	-0.84168	-0.8499	-0.84168	-0.8499	-0.86022		97.4	-0.68128	-0.70732	-0.69788	-0.69285
97.6	-0.89628	-0.85818	-0.85995	-0.86207	-0.84518	-0.85067	-0.84518	-0.85067	-0.86207		97.6	-0.67781	-0.7166	-0.69518	-0.69361
97.8	-0.88765	-0.8568	-0.86519	-0.862	-0.84379	-0.848	-0.84379	-0.848	-0.862		97.8	-0.67505	-0.7113	-0.69587	-0.69106
98	-0.89769	-0.85416	-0.86345	-0.86221	-0.84316	-0.84675	-0.84316	-0.84675	-0.86221		98	-0.67721	-0.70799	-0.69649	-0.68911
98.2	-0.89315	-0.85026	-0.86231	-0.85736	-0.84068	-0.84852	-0.84068	-0.84852	-0.85736		98.2	-0.67837	-0.70627	-0.69276	-0.6895
98.4	-0.89636	-0.8492	-0.86524	-0.85817	-0.83897	-0.8469	-0.83897	-0.8469	-0.85817		98.4	-0.67399	-0.70905	-0.68786	-0.68656
98.6	-0.89666	-0.85091	-0.86117	-0.85725	-0.8416	-0.84678	-0.8416	-0.84678	-0.85725		98.6	-0.67552	-0.70345	-0.69115	-0.68637
98.8	-0.89251	-0.85053	-0.86245	-0.8558	-0.83848	-0.84273	-0.83848	-0.84273	-0.8558		98.8	-0.67403	-0.70419	-0.69306	-0.68322
99	-0.88716	-0.8507	-0.86023	-0.85944	-0.83788	-0.84529	-0.83788	-0.84529	-0.85944		99	-0.67433	-0.7095	-0.68859	-0.68492
99.2	-0.88988	-0.85266	-0.86123	-0.85128	-0.83587	-0.84199	-0.83587	-0.84199	-0.85128		99.2	-0.67327	-0.70665	-0.68857	-0.6855
99.4	-0.89242	-0.84045	-0.85785	-0.85513	-0.83539	-0.84454	-0.83539	-0.84454	-0.85513		99.4	-0.67272	-0.69863	-0.68883	-0.68811
99.6	-0.89318	-0.84852	-0.85776	-0.85403	-0.83508	-0.83852	-0.83508	-0.83852	-0.85403		99.6	-0.67082	-0.70248	-0.68477	-0.68666
99.8	-0.88813	-0.84691	-0.85607	-0.84975	-0.82924	-0.83855	-0.82924	-0.83855	-0.84975		99.8	-0.6685	-0.70088	-0.68902	-0.68249
100	-0.88684	-0.84805	-0.85472	-0.84649	-0.83532	-0.83676	-0.83532	-0.83676	-0.84649		100	-0.66585	-0.70456	-0.68127	-0.68132
100.2	-0.88212	-0.84775	-0.85435	-0.8493	-0.83283	-0.8383	-0.83283	-0.8383	-0.8493		100.2	-0.66708	-0.7002	-0.68735	-0.68308
100.4	-0.88718	-0.84733	-0.84891	-0.8482	-0.83505	-0.83714	-0.83505	-0.83714	-0.8482		100.4	-0.66958	-0.70163	-0.6844	-0.68158
100.6	-0.88385	-0.84045	-0.85615	-0.84717	-0.83347	-0.83794	-0.83347	-0.83794	-0.84717		100.6	-0.66798	-0.69769	-0.68074	-0.68288
100.8	-0.88091	-0.84305	-0.85009	-0.84741	-0.82534	-0.835	-0.82534	-0.835	-0.84741		100.8	-0.66706	-0.69589	-0.68242	-0.68176
101	-0.88565	-0.84172	-0.85195	-0.84614	-0.82753	-0.83714	-0.82753	-0.83714	-0.84614		101	-0.66646	-0.69622	-0.68383	-0.67459
101.2	-0.87912	-0.84384	-0.84934	-0.84641	-0.822	-0.83877	-0.822	-0.83877	-0.84641		101.2	-0.66149	-0.69422	-0.68265	-0.67718
101.4	-0.88163	-0.84279	-0.84696	-0.84565	-0.82879	-0.83505	-0.82879	-0.83505	-0.84565		101.4	-0.66154	-0.69257	-0.6783	-0.67878
101.6	-0.88063	-0.83383	-0.84995	-0.84166	-0.82888	-0.83292	-0.82888	-0.83292	-0.84166		101.6	-0.66471	-0.69326	-0.67932	-0.67753
101.8	-0.87912	-0.83879	-0.84671	-0.84472	-0.82628	-0.83497	-0.82628	-0.83497	-0.84472		101.8	-0.66387	-0.69011	-0.68118	-0.6713
102	-0.87823	-0.83447	-0.84824	-0.83793	-0.82517	-0.83013	-0.82517	-0.83013	-0.83793		102	-0.66117	-0.69263	-0.6772	-0.6777
102.2	-0.87836	-0.83762	-0.8454	-0.84035	-0.82358	-0.83252	-0.82358	-0.83252	-0.84035		102.2	-0.6589	-0.69081	-0.67771	-0.67138
102.4	-0.8764	-0.83327	-0.84766	-0.84101	-0.82094	-0.8288	-0.82094	-0.8288	-0.84101		102.4	-0.66516	-0.69186	-0.68014	-0.67206
102.6	-0.87416	-0.83386	-0.84352	-0.83522	-0.82417	-0.82809	-0.82417	-0.82809	-0.83522		102.6	-0.65974	-0.69003	-0.67436	-0.67256
102.8	-0.87408	-0.83173	-0.84211	-0.84121	-0.81748	-0.82735	-0.81748	-0.82735	-0.84121		102.8	-0.66265	-0.68636	-0.67486	-0.66905
103	-0.87366	-0.83566	-0.84248	-0.83632	-0.82155	-0.83119	-0.82155	-0.83119	-0.83632		103	-0.65969	-0.68808	-0.67209	-0.6706
103.2	-0.87343	-0.83489	-0.83967	-0.84046	-0.82015	-0.82727	-0.82015	-0.82727	-0.84046		103.2	-0.65686	-0.68747	-0.67058	-0.66622
103.4	-0.87404	-0.83345	-0.84602	-0.83691	-0.81372	-0.8248	-0.81372	-0.8248	-0.83691		103.4	-0.65893	-0.68869	-0.66846	-0.66874
103.6	-0.86989	-0.83154	-0.84094	-0.83529	-0.81766	-0.8211	-0.81766	-0.8211	-0.83529		103.6	-0.65694	-0.68761	-0.67089	-0.6663
103.8	-0.872	-0.83147	-0.83952	-0.83345	-0.81348	-0.82232	-0.81348	-0.82232	-0.83345		103.8	-0.65192	-0.68808	-0.67	-0.66856
104	-0.86469	-0.83057	-0.83968	-0.8361	-0.81907	-0.82039	-0.81907	-0.82039	-0.8361		104	-0.65658	-0.6851	-0.66871	-0.66647
104.2	-0.87121	-0.82551	-0.84072	-0.83449	-0.81418	-0.81973	-0.81418	-0.81973	-0.83449		104.2	-0.65374	-0.68364	-0.66961	-0.66596
104.4	-0.8674	-0.8305	-0.83176	-0.82668	-0.81437	-0.8182	-0.81437	-0.8182	-0.82668		104.4	-0.65168	-0.68497	-0.67055	-0.6637
104.6	-0.87128	-0.83198	-0.83899	-0.82673	-0.81288	-0.81883	-0.81288	-0.81883	-0.82673		104.6	-0.65074	-0.68097	-0.66774	-0.6655
104.8	-0.86974	-0.82503	-0.83629	-0.83681	-0.81627	-0.82062	-0.81627	-0.82062	-0.83681		104.8	-0.65149	-0.6808	-0.66546	-0.66713
105	-0.8648	-0.83008	-0.83211	-0.8312	-0.81708	-0.82013	-0.81708	-0.82013	-0.8312		105	-0.64783	-0.68543	-0.66506	-0.65814
105.2	-0.86541	-0.83084	-0.83145	-0.83021	-0.81281	-0.82008	-0.81281	-0.82008	-0.83021		105.2	-0.65222	-0.68001	-0.66621	-0.66186
105.4	-0.86877	-0.8262	-0.8323	-0.83098	-0.81135	-0.81991	-0.81135	-0.81991	-0.83098		105.4	-0.64647	-0.6778	-0.66971	-0.65954
105.6	-0.86224	-0.82245	-0.82741	-0.83339	-0.8128	-0.82116	-0.8128	-0.82116	-0.83339		105.6	-0.64586	-0.67871	-0.66253	-0.66041
105.8	-0.86336	-0.82202	-0.83052	-0.82494	-0.81315	-0.81801	-0.81315	-0.81801	-0.82494		105.8	-0.65171	-0.6787	-0.6636	-0.65767
106	-0.86293	-0.82076	-0.83105	-0.82586	-0.8096	-0.81685	-0.8096	-0.81685	-0.82586		106	-0.64691	-0.67757	-0.66198	-0.65916
106.2	-0.86177	-0.82059	-0.82839	-0.82642	-0.80713	-0.81414	-0.80713	-0.81414	-0.82642		106.2	-0.64314	-0.67714	-0.65884	-0.65786
106.4	-0.86483	-0.81635	-0.83166	-0.82815	-0.80912	-0.81555	-0.80912	-0.81555	-0.82815		106.4	-0.64522	-0.67402	-0.66137	-0.65711
106.6	-0.867	-0.82021	-0.8262	-0.82094	-0.80764	-0.81314	-0.80764	-0.81314	-0.82094		106.6	-0.64596	-0.67443	-0.66143	-0.65846
106.8	-0.86026	-0.8148	-0.82396	-0.81995	-0.80945	-0.81546	-0.80945	-0.81546	-0.81995		106.8	-0.646	-0.67625	-0.66055	-0.66064
107	-0.85716	-0.81719	-0.82847	-0.82317	-0.80637	-0.81028	-0.80637	-0.81028	-0.82317		107	-0.64883	-0.67542	-0.65685	-0.65611
107.2	-0.8593	-0.81537	-0.82167	-0.81957	-0.8068	-0.81083	-0.8068	-0.81083	-0.81957		107.2	-0.64156	-0.67398	-0.6601	-0.65349
107.4	-0.85869	-0.81463	-0.82422	-0.81645	-0.80441	-0.80988	-0.80441	-0.80988	-0.81645		107.4	-0.64195	-0.67119	-0.65606	-0.6557
107.6	-0.85395	-0.81511	-0.82678	-0.82278	-0.7988	-0.81159	-0.7988	-0.81159	-0.82278		107.6	-0.64301	-0.67129	-0.65328	-0.65372
107.8	-0.8593	-0.81414	-0.82614	-0.82196	-0.80185	-0.80623	-0.80185	-0.80623	-0.82196		107.8	-0.6402	-0.66974	-0.65495	-0.65151
108	-0.85738	-0.81236	-0.8263	-0.82187	-0.80354	-0.80852	-0.80354	-0.80852	-0.82187		108	-0.63914	-0.66965	-0.65684	-0.65549
108.2	-0.85402	-0.81548	-0.82214	-0.81715	-0.80159	-0.80953	-0.80159	-0.80953	-0.81715		108.2	-0.63991	-0.6722	-0.65237	-0.65135
108.4	-0.85422	-0.81685	-0.82062	-0.81782	-0.79738	-0.80677	-0.79738	-0.80677	-0.81782		108.4	-0.63899	-0.6702	-0.65401	-0.65299
108.6	-0.85973	-0.81181	-0.82053	-0.81742	-0.79652	-0.8052	-0.79652	-0.8052	-0.81742		108.6	-0.6373	-0.66682	-0.65605	-0.65293
108.8	-0.85495	-0.81558	-0.81917	-0.81711	-0.79731	-0.80611	-0.79731	-0.80611	-0.81711		108.8	-0.63632	-0.66823	-0.64984	-0.64654
109	-0.85153	-0.81229	-0.81993	-0.81665	-0.79401	-0.80543	-0.79401	-0.80543	-0.81665		109	-0.63276	-0.67127	-0.65059	-0.6482
109.2	-0.84963	-0.81307	-0.81857	-0.81306	-0.79868	-0.80219	-0.79868	-0.80219	-0.81306		109.2	-0.63675	-0.66296	-0.65051	-0.64535
109.4	-0.84989	-0.81285	-0.82112	-0.81215	-0.79658	-0.80369	-0.79658	-0.80369	-0.81215		109.4	-0.63522	-0.66456	-0.64855	-0.64288
109.6	-0.85235	-0.81231	-0.81849	-0.80904	-0.79387	-0.80309	-0.79387	-0.80309	-0.80904		109.6	-0.63442	-0.66357	-0.64797	-0.64665
109.8	-0.85207	-0.80595	-0.81593	-0.81525	-0.79815	-0.80359	-0.79815	-0.80359	-0.81525		109.8	-0.6346	-0.66284	-0.64966	-0.6487
110	-0.84628	-0.80972	-0.81725	-0.81235	-0.79825	-0.80629	-0.79825	-0.80629	-0.81235		110	-0.63115	-0.65904	-0.64828	-0.64301
110.2	-0.84571	-0.80449	-0.81485	-0.80785	-0.79258	-0.79982	-0.79258	-0.79982	-0.80785		110.2	-0.63158	-0.66219	-0.65135	-0.64171
110.4	-0.84606	-0.80676	-0.81137	-0.81273	-0.79311	-0.80117	-0.79311	-0.80117	-0.81273		110.4	-0.63253	-0.66264	-0.64526	-0.6468
110.6	-0.84642	-0.80423	-0.81551	-0.80869	-0.79339	-0.80018	-0.79339	-0.80018	-0.80869		110.6	-0.62557	-0.65978	-0.64593	-0.64069
110.8	-0.846	-0.80223	-0.81629	-0.81123	-0.79096	-0.79865	-0.79096	-0.79865	-0.81123		110.8	-0.63004	-0.65556	-0.64839	-0.63934
111	-0.84462	-0.80488	-0.81264	-0.80885	-0.79582	-0.79882	-0.79582	-0.79882	-0.80885		111	-0.63195	-0.66136	-0.64756	-0.63898
111.2	-0.84708	-0.80176	-0.81094	-0.80447	-0.78995	-0.79538	-0.78995	-0.79538	-0.80447		111.2	-0.63062	-0.65388	-0.64513	-0.63967
111.4	-0.84403	-0.80409	-0.80735	-0.80463	-0.78726	-0.79548	-0.78726	-0.79548	-0.80463		111.4	-0.62363	-0.65344	-0.65198	-0.64315
111.6	-0.84761	-0.80152	-0.81023	-0.80296	-0.78575	-0.79367	-0.78575	-0.79367	-0.80296		111.6	-0.62713	-0.65471	-0.64236	-0.64073
111.8	-0.83802	-0.80069	-0.80795	-0.81056	-0.78827	-0.79734	-0.78827	-0.79734	-0.81056		111.8	-0.62704	-0.65676	-0.6419	-0.63844
112	-0.84571	-0.79815	-0.81032	-0.80426	-0.78349	-0.79299	-0.78349	-0.79299	-0.80426		112	-0.62703	-0.65506	-0.64165	-0.63523
112.2	-0.83968	-0.80317	-0.80872	-0.80385	-0.78694	-0.7907	-0.78694	-0.7907	-0.80385		112.2	-0.62812	-0.65464	-0.64042	-0.63408
112.4	-0.84139	-0.80005	-0.80619	-0.79938	-0.77879	-0.79117	-0.77879	-0.79117	-0.79938		112.4	-0.62547	-0.65183	-0.63794	-0.63686
112.6	-0.83861	-0.79958	-0.80431	-0.80049	-0.78395	-0.79419	-0.78395	-0.79419	-0.80049		112.6	-0.62398	-0.65161	-0.64475	-0.6362
112.8	-0.84285	-0.79751	-0.80539	-0.80109	-0.78365	-0.78938	-0.78365	-0.78938	-0.80109		112.8	-0.62867	-0.64918	-0.6393	-0.6384
113	-0.83391	-0.79189	-0.80214	-0.79954	-0.78507	-0.78843	-0.78507	-0.78843	-0.79954		113	-0.6201	-0.65186	-0.6384	-0.63613
113.2	-0.84043	-0.79673	-0.80292	-0.79802	-0.78197	-0.78751	-0.78197	-0.78751	-0.79802		113.2	-0.61999	-0.65212	-0.63553	-0.63579
113.4	-0.83864	-0.79725	-0.8024	-0.80262	-0.77888	-0.78694	-0.77888	-0.78694	-0.80262		113.4	-0.6208	-0.6503	-0.63658	-0.62882
113.6	-0.83689	-0.79104	-0.80237	-0.79742	-0.77799	-0.78723	-0.77799	-0.78723	-0.79742		113.6	-0.62551	-0.65058	-0.63984	-0.62938
113.8	-0.83511	-0.79289	-0.80269	-0.79847	-0.77749	-0.78976	-0.77749	-0.78976	-0.79847		113.8	-0.62062	-0.64804	-0.63484	-0.63035
114	-0.83643	-0.79385	-0.80323	-0.79494	-0.77879	-0.78799	-0.77879	-0.78799	-0.79494		114	-0.62086	-0.6531	-0.6388	-0.62861
114.2	-0.83622	-0.79032	-0.79832	-0.79614	-0.77864	-0.7869	-0.77864	-0.7869	-0.79614		114.2	-0.61764	-0.64652	-0.63586	-0.62976
114.4	-0.83468	-0.79158	-0.79518	-0.79634	-0.77964	-0.78261	-0.77964	-0.78261	-0.79634		114.4	-0.61985	-0.64613	-0.63393	-0.62771
114.6	-0.83245	-0.789	-0.7994	-0.79746	-0.7757	-0.78639	-0.7757	-0.78639	-0.79746		114.6	-0.61456	-0.64322	-0.6327	-0.62631
114.8	-0.83546	-0.79092	-0.79677	-0.79267	-0.77681	-0.78215	-0.77681	-0.78215	-0.79267		114.8	-0.61598	-0.64494	-0.63075	-0.63077
115	-0.8046	-0.76871	-0.7686	-0.76933	-0.74924	-0.75691	-0.74924	-0.75691	-0.76933		115	-0.58435	-0.61531	-0.59811	-0.59664
115.2	-0.80851	-0.76965	-0.77682	-0.77046	-0.75263	-0.76105	-0.75263	-0.76105	-0.77046		115.2	-0.59678	-0.62372	-0.60409	-0.60368
115.4	-0.81396	-0.7694	-0.77343	-0.77084	-0.75538	-0.76461	-0.75538	-0.76461	-0.77084		115.4	-0.59292	-0.62234	-0.60693	-0.60463
115.6	-0.81129	-0.77015	-0.77929	-0.77534	-0.75232	-0.76251	-0.75232	-0.76251	-0.77534		115.6	-0.59579	-0.62349	-0.61018	-0.60961
115.8	-0.81054	-0.77494	-0.77553	-0.77722	-0.75393	-0.76423	-0.75393	-0.76423	-0.77722		115.8	-0.59545	-0.62074	-0.61081	-0.60463
116	-0.81723	-0.77315	-0.7816	-0.7759	-0.75799	-0.76368	-0.75799	-0.76368	-0.7759		116	-0.59799	-0.62567	-0.61304	-0.61044
116.2	-0.81579	-0.77291	-0.77723	-0.77517	-0.75797	-0.76829	-0.75797	-0.76829	-0.77517		116.2	-0.59972	-0.62934	-0.61493	-0.61095
116.4	-0.81479	-0.77238	-0.78163	-0.7782	-0.75533	-0.76783	-0.75533	-0.76783	-0.7782		116.4	-0.59903	-0.62741	-0.61345	-0.60412
116.6	-0.81378	-0.7769	-0.77499	-0.77896	-0.75458	-0.76637	-0.75458	-0.76637	-0.77896		116.6	-0.59889	-0.6259	-0.61266	-0.60761
116.8	-0.81637	-0.77487	-0.77925	-0.77514	-0.75663	-0.76614	-0.75663	-0.76614	-0.77514		116.8	-0.59964	-0.63022	-0.6115	-0.60653
117	-0.8156	-0.7765	-0.77797	-0.77562	-0.75996	-0.76992	-0.75996	-0.76992	-0.77562		117	-0.60024	-0.62651	-0.61275	-0.61234
117.2	-0.81257	-0.77887	-0.78472	-0.77969	-0.75915	-0.76932	-0.75915	-0.76932	-0.77969		117.2	-0.59912	-0.63312	-0.61911	-0.61009
117.4	-0.81564	-0.77706	-0.78381	-0.78061	-0.76174	-0.77146	-0.76174	-0.77146	-0.78061		117.4	-0.60229	-0.62962	-0.61433	-0.61114
117.6	-0.8146	-0.77654	-0.78114	-0.77533	-0.75945	-0.77046	-0.75945	-0.77046	-0.77533		117.6	-0.59939	-0.63223	-0.6124	-0.61329
117.8	-0.81512	-0.78199	-0.78013	-0.77892	-0.7651	-0.77034	-0.7651	-0.77034	-0.77892		117.8	-0.60166	-0.62976	-0.61448	-0.61312
118	-0.8187	-0.77974	-0.78629	-0.7806	-0.76203	-0.76918	-0.76203	-0.76918	-0.7806		118	-0.59906	-0.62683	-0.61505	-0.61514
118.2	-0.821	-0.77783	-0.78093	-0.77717	-0.76039	-0.773	-0.76039	-0.773	-0.77717		118.2	-0.60411	-0.63064	-0.60965	-0.61079
118.4	-0.82374	-0.78036	-0.78031	-0.77876	-0.76253	-0.77284	-0.76253	-0.77284	-0.77876		118.4	-0.60437	-0.63001	-0.61743	-0.6113
118.6	-0.81813	-0.77707	-0.78151	-0.77861	-0.75608	-0.7744	-0.75608	-0.7744	-0.77861		118.6	-0.60127	-0.62998	-0.61481	-0.61919
118.8	-0.81942	-0.77812	-0.78232	-0.78013	-0.7628	-0.77205	-0.7628	-0.77205	-0.78013		118.8	-0.60164	-0.63207	-0.618	-0.61427
119	-0.81965	-0.78222	-0.78733	-0.78385	-0.76469	-0.77386	-0.76469	-0.77386	-0.78385		119	-0.6016	-0.63252	-0.61892	-0.61747
119.2	-0.81971	-0.78148	-0.78566	-0.78324	-0.76149	-0.7742	-0.76149	-0.7742	-0.78324		119.2	-0.60904	-0.63334	-0.62044	-0.61846
119.4	-0.82336	-0.77883	-0.78601	-0.78231	-0.76235	-0.77539	-0.76235	-0.77539	-0.78231		119.4	-0.60503	-0.63112	-0.61377	-0.61837
119.6	-0.82031	-0.78114	-0.78954	-0.78214	-0.76489	-0.77687	-0.76489	-0.77687	-0.78214		119.6	-0.60184	-0.63371	-0.619	-0.6207
119.8	-0.81721	-0.78206	-0.78653	-0.78576	-0.76978	-0.77906	-0.76978	-0.77906	-0.78576		119.8	-0.60968	-0.63784	-0.62142	-0.61928
120	-0.81965	-0.78079	-0.79174	-0.78456	-0.76486	-0.77099	-0.76486	-0.77099	-0.78456		120	-0.60459	-0.63151	-0.61709	-0.62176
120.2	-0.82595	-0.77843	-0.78663	-0.78386	-0.76566	-0.77692	-0.76566	-0.77692	-0.78386		120.2	-0.60725	-0.63495	-0.62025	-0.6193
120.4	-0.82487	-0.78443	-0.78637	-0.78619	-0.76993	-0.77704	-0.76993	-0.77704	-0.78619		120.4	-0.60743	-0.63815	-0.62204	-0.61811
120.6	-0.82372	-0.7801	-0.78844	-0.78717	-0.76775	-0.77714	-0.76775	-0.77714	-0.78717		120.6	-0.6078	-0.63352	-0.62079	-0.61859
120.8	-0.82225	-0.78694	-0.78899	-0.78161	-0.76577	-0.77671	-0.76577	-0.77671	-0.78161		120.8	-0.61029	-0.63959	-0.6193	-0.61842
121	-0.82258	-0.77936	-0.78607	-0.78182	-0.77343	-0.77377	-0.77343	-0.77377	-0.78182		121	-0.61012	-0.63646	-0.61876	-0.622
121.2	-0.82487	-0.7815	-0.78745	-0.78485	-0.76618	-0.77837	-0.76618	-0.77837	-0.78485		121.2	-0.61295	-0.63654	-0.62207	-0.61821
121.4	-0.82131	-0.78517	-0.78822	-0.78599	-0.76899	-0.78157	-0.76899	-0.78157	-0.78599		121.4	-0.61185	-0.63748	-0.61954	-0.622
121.6	-0.82349	-0.78648	-0.78581	-0.78778	-0.7658	-0.77978	-0.7658	-0.77978	-0.78778		121.6	-0.60454	-0.63798	-0.6262	-0.62217
121.8	-0.82471	-0.78803	-0.78829	-0.78667	-0.77152	-0.78012	-0.77152	-0.78012	-0.78667		121.8	-0.60902	-0.63463	-0.62312	-0.62441
122	-0.83305	-0.78511	-0.79106	-0.78642	-0.76922	-0.78357	-0.76922	-0.78357	-0.78642		122	-0.60913	-0.63792	-0.62012	-0.62478
122.2	-0.82785	-0.79237	-0.79193	-0.79001	-0.7725	-0.77901	-0.7725	-0.77901	-0.79001		122.2	-0.61115	-0.63847	-0.62659	-0.6275
122.4	-0.82657	-0.78612	-0.7923	-0.79043	-0.7677	-0.78276	-0.7677	-0.78276	-0.79043		122.4	-0.6121	-0.64385	-0.62385	-0.62222
122.6	-0.8276	-0.79019	-0.7962	-0.78824	-0.77385	-0.77993	-0.77385	-0.77993	-0.78824		122.6	-0.61427	-0.63922	-0.62923	-0.6276
122.8	-0.82698	-0.7899	-0.79191	-0.78596	-0.76691	-0.78367	-0.76691	-0.78367	-0.78596		122.8	-0.61121	-0.64148	-0.62743	-0.62239
123	-0.82769	-0.7876	-0.79046	-0.79197	-0.77019	-0.78303	-0.77019	-0.78303	-0.79197		123	-0.61529	-0.63805	-0.6242	-0.62348
123.2	-0.82613	-0.78921	-0.79608	-0.79219	-0.76679	-0.7881	-0.76679	-0.7881	-0.79219		123.2	-0.61743	-0.64115	-0.62712	-0.6235
123.4	-0.83019	-0.78831	-0.79088	-0.79053	-0.77422	-0.78217	-0.77422	-0.78217	-0.79053		123.4	-0.61642	-0.64069	-0.62903	-0.62651
123.6	-0.8311	-0.79238	-0.79316	-0.79255	-0.77692	-0.78551	-0.77692	-0.78551	-0.79255		123.6	-0.61597	-0.63973	-0.62743	-0.62715
123.8	-0.83208	-0.79068	-0.79252	-0.79382	-0.77193	-0.78364	-0.77193	-0.78364	-0.79382		123.8	-0.61946	-0.63886	-0.62794	-0.62755
124	-0.83068	-0.79064	-0.7987	-0.79162	-0.77349	-0.78947	-0.77349	-0.78947	-0.79162		124	-0.62027	-0.64264	-0.6288	-0.62318
124.2	-0.83055	-0.79214	-0.79648	-0.79259	-0.77398	-0.7865	-0.77398	-0.7865	-0.79259		124.2	-0.6174	-0.64081	-0.62943	-0.62562
124.4	-0.83369	-0.79069	-0.79374	-0.79377	-0.77391	-0.78679	-0.77391	-0.78679	-0.79377		124.4	-0.61572	-0.64605	-0.62811	-0.62456
124.6	-0.83454	-0.79027	-0.79685	-0.79087	-0.77427	-0.78425	-0.77427	-0.78425	-0.79087		124.6	-0.61456	-0.64412	-0.62848	-0.62497
124.8	-0.82982	-0.79423	-0.79523	-0.79562	-0.77301	-0.78497	-0.77301	-0.78497	-0.79562		124.8	-0.62037	-0.64785	-0.63185	-0.63359
125	-0.8311	-0.79091	-0.79819	-0.79116	-0.77624	-0.78372	-0.77624	-0.78372	-0.79116		125	-0.61924	-0.64713	-0.62838	-0.62413
125.2	-0.83541	-0.79033	-0.79934	-0.79039	-0.78106	-0.787	-0.78106	-0.787	-0.79039		125.2	-0.61791	-0.64773	-0.63014	-0.63019
125.4	-0.83494	-0.79681	-0.79699	-0.79155	-0.77521	-0.78987	-0.77521	-0.78987	-0.79155		125.4	-0.62194	-0.64452	-0.62955	-0.63136
125.6	-0.83103	-0.79361	-0.79903	-0.79279	-0.77663	-0.78955	-0.77663	-0.78955	-0.79279		125.6	-0.62096	-0.64899	-0.63078	-0.62919
125.8	-0.83598	-0.79658	-0.79945	-0.79268	-0.77555	-0.78837	-0.77555	-0.78837	-0.79268		125.8	-0.61911	-0.64516	-0.6326	-0.62804
126	-0.83835	-0.79554	-0.79726	-0.79702	-0.77629	-0.7897	-0.77629	-0.7897	-0.79702		126	-0.61714	-0.64836	-0.63477	-0.63097
126.2	-0.83182	-0.79407	-0.79931	-0.79097	-0.77918	-0.78762	-0.77918	-0.78762	-0.79097		126.2	-0.61582	-0.64743	-0.63403	-0.63115
126.4	-0.83386	-0.79358	-0.79724	-0.79629	-0.78121	-0.78887	-0.78121	-0.78887	-0.79629		126.4	-0.62047	-0.64897	-0.63251	-0.6303
126.6	-0.83721	-0.79626	-0.79871	-0.79947	-0.77525	-0.79182	-0.77525	-0.79182	-0.79947		126.6	-0.62369	-0.64552	-0.63507	-0.63059
126.8	-0.83972	-0.79661	-0.79871	-0.79343	-0.78442	-0.79377	-0.78442	-0.79377	-0.79343		126.8	-0.62532	-0.65123	-0.63352	-0.63371
127	-0.83855	-0.79378	-0.79947	-0.79649	-0.78215	-0.79123	-0.78215	-0.79123	-0.79649		127	-0.62304	-0.64799	-0.63633	-0.6332
127.2	-0.84067	-0.79668	-0.79912	-0.80103	-0.78294	-0.79044	-0.78294	-0.79044	-0.80103		127.2	-0.62407	-0.64581	-0.63387	-0.63184
127.4	-0.83364	-0.79556	-0.79689	-0.79837	-0.78001	-0.79187	-0.78001	-0.79187	-0.79837		127.4	-0.62612	-0.65157	-0.63311	-0.63271
127.6	-0.8371	-0.80006	-0.80099	-0.79474	-0.77929	-0.79466	-0.77929	-0.79466	-0.79474		127.6	-0.62578	-0.64839	-0.63348	-0.63332
127.8	-0.83777	-0.79908	-0.80188	-0.79964	-0.78107	-0.79363	-0.78107	-0.79363	-0.79964		127.8	-0.62666	-0.64963	-0.63596	-0.63416
128	-0.83743	-0.79875	-0.79888	-0.7993	-0.78306	-0.78751	-0.78306	-0.78751	-0.7993		128	-0.62555	-0.65083	-0.63932	-0.63734
128.2	-0.83442	-0.80075	-0.804	-0.7986	-0.78416	-0.78961	-0.78416	-0.78961	-0.7986		128.2	-0.62234	-0.65368	-0.63627	-0.63558
128.4	-0.83653	-0.79936	-0.80454	-0.79617	-0.7827	-0.79275	-0.7827	-0.79275	-0.79617		128.4	-0.62132	-0.65317	-0.6352	-0.6329
128.6	-0.8367	-0.80172	-0.80177	-0.79942	-0.78552	-0.79425	-0.78552	-0.79425	-0.79942		128.6	-0.62586	-0.65625	-0.63996	-0.63197
128.8	-0.83439	-0.798	-0.80445	-0.80345	-0.78211	-0.79349	-0.78211	-0.79349	-0.80345		128.8	-0.62355	-0.65823	-0.63961	-0.6331
129	-0.83799	-0.79664	-0.80554	-0.80249	-0.78462	-0.79643	-0.78462	-0.79643	-0.80249		129	-0.62437	-0.65334	-0.63998	-0.63678
129.2	-0.84042	-0.80596	-0.80554	-0.79982	-0.7841	-0.79328	-0.7841	-0.79328	-0.79982		129.2	-0.62565	-0.65965	-0.64055	-0.63487
129.4	-0.83903	-0.80043	-0.80175	-0.80083	-0.78274	-0.79593	-0.78274	-0.79593	-0.80083		129.4	-0.6296	-0.65266	-0.64028	-0.6346
129.6	-0.84278	-0.80153	-0.80506	-0.80066	-0.78505	-0.79526	-0.78505	-0.79526	-0.80066		129.6	-0.62486	-0.65336	-0.63558	-0.63731
129.8	-0.83908	-0.80019	-0.80661	-0.79888	-0.78709	-0.79557	-0.78709	-0.79557	-0.79888		129.8	-0.62673	-0.6576	-0.64096	-0.63741
130	-0.84669	-0.81051	-0.81308	-0.81371	-0.79057	-0.80518	-0.79057	-0.80518	-0.81371		130	-0.61743	-0.64188	-0.62791	-0.62543
130.2	-0.84501	-0.80382	-0.80852	-0.80733	-0.788	-0.79131	-0.788	-0.79131	-0.80733		130.2	-0.59356	-0.61065	-0.60313	-0.60366
130.4	-0.83983	-0.79378	-0.80498	-0.80116	-0.77921	-0.79319	-0.77921	-0.79319	-0.80116		130.4	-0.57144	-0.58006	-0.57003	-0.57628
130.6	-0.8319	-0.78832	-0.79071	-0.78792	-0.77089	-0.78317	-0.77089	-0.78317	-0.78792		130.6	-0.53816	-0.54785	-0.53736	-0.53768
130.8	-0.82924	-0.77693	-0.7827	-0.78314	-0.76162	-0.77299	-0.76162	-0.77299	-0.78314		130.8	-0.50294	-0.5151	-0.50848	-0.51054
131	-0.81782	-0.76711	-0.7722	-0.77365	-0.75835	-0.76605	-0.75835	-0.76605	-0.77365		131	-0.47874	-0.48152	-0.47782	-0.48564
131.2	-0.80371	-0.76005	-0.76907	-0.76539	-0.75244	-0.75799	-0.75244	-0.75799	-0.76539		131.2	-0.44534	-0.45204	-0.44928	-0.45111
131.4	-0.79564	-0.74788	-0.75875	-0.75705	-0.74266	-0.75014	-0.74266	-0.75014	-0.75705		131.4	-0.40798	-0.41414	-0.41948	-0.42159
131.6	-0.79035	-0.74284	-0.74979	-0.74857	-0.73333	-0.73827	-0.73333	-0.73827	-0.74857		131.6	-0.37837	-0.38444	-0.38318	-0.39797
131.8	-0.78478	-0.72932	-0.73584	-0.73788	-0.7279	-0.72844	-0.7279	-0.72844	-0.73788		131.8	-0.35187	-0.35457	-0.35965	-0.36961
132	-0.77722	-0.72835	-0.73208	-0.72771	-0.71684	-0.72331	-0.71684	-0.72331	-0.72771		132	-0.32704	-0.32314	-0.33281	-0.34408
132.2	-0.76286	-0.71358	-0.72553	-0.72167	-0.71562	-0.71723	-0.71562	-0.71723	-0.72167		132.2	-0.30064	-0.29162	-0.30537	-0.31553
132.4	-0.75931	-0.71153	-0.70809	-0.71707	-0.71001	-0.70615	-0.71001	-0.70615	-0.71707		132.4	-0.27331	-0.27046	-0.28229	-0.292
132.6	-0.75307	-0.69904	-0.70962	-0.70602	-0.69418	-0.69767	-0.69418	-0.69767	-0.70602		132.6	-0.24766	-0.24379	-0.2609	-0.27056
132.8	-0.74564	-0.69294	-0.69773	-0.69604	-0.69026	-0.69105	-0.69026	-0.69105	-0.69604		132.8	-0.22964	-0.22222	-0.23808	-0.24714
133	-0.73562	-0.68078	-0.68643	-0.68884	-0.68327	-0.68415	-0.68327	-0.68415	-0.68884		133	-0.21223	-0.19814	-0.21586	-0.2257
133.2	-0.72218	-0.67001	-0.68068	-0.67859	-0.67724	-0.67249	-0.67724	-0.67249	-0.67859		133.2	-0.18836	-0.18073	-0.19963	-0.21001
133.4	-0.71807	-0.66663	-0.67329	-0.67312	-0.66776	-0.66779	-0.66776	-0.66779	-0.67312		133.4	-0.16602	-0.16509	-0.17853	-0.19007
133.6	-0.70814	-0.65632	-0.66696	-0.66302	-0.66128	-0.66338	-0.66128	-0.66338	-0.66302		133.6	-0.15388	-0.14567	-0.16215	-0.17604
133.8	-0.70412	-0.64566	-0.65722	-0.65349	-0.65458	-0.65422	-0.65458	-0.65422	-0.65349		133.8	-0.1408	-0.12991	-0.1503	-0.16116
134	-0.6958	-0.64105	-0.64999	-0.64903	-0.64685	-0.64449	-0.64685	-0.64449	-0.64903		134	-0.12768	-0.11827	-0.1412	-0.14267
134.2	-0.69206	-0.63733	-0.64378	-0.64199	-0.64241	-0.63844	-0.64241	-0.63844	-0.64199		134.2	-0.11303	-0.09822	-0.12121	-0.13158
134.4	-0.68225	-0.62511	-0.63472	-0.62913	-0.63441	-0.62979	-0.63441	-0.62979	-0.62913		134.4	-0.10185	-0.09174	-0.10966	-0.11535
134.6	-0.67137	-0.61898	-0.62721	-0.62851	-0.63028	-0.62214	-0.63028	-0.62214	-0.62851		134.6	-0.09566	-0.0833	-0.10029	-0.10841
134.8	-0.667	-0.60989	-0.61976	-0.62067	-0.61871	-0.61603	-0.61871	-0.61603	-0.62067		134.8	-0.08634	-0.07317	-0.09249	-0.10019
135	-0.65585	-0.60771	-0.61377	-0.61242	-0.61344	-0.61297	-0.61344	-0.61297	-0.61242		135	-0.07198	-0.06221	-0.08056	-0.08778
135.2	-0.65409	-0.59856	-0.60415	-0.61026	-0.60714	-0.60154	-0.60714	-0.60154	-0.61026		135.2	-0.07054	-0.05941	-0.07512	-0.07858
135.4	-0.64597	-0.58819	-0.59724	-0.59836	-0.60037	-0.59306	-0.60037	-0.59306	-0.59836		135.4	-0.05898	-0.04585	-0.06639	-0.07193
135.6	-0.64041	-0.58079	-0.59002	-0.59452	-0.59222	-0.59288	-0.59222	-0.59288	-0.59452		135.6	-0.04691	-0.03726	-0.05647	-0.06694
135.8	-0.63652	-0.57392	-0.58589	-0.58431	-0.58902	-0.5831	-0.58902	-0.5831	-0.58431		135.8	-0.04425	-0.03216	-0.05483	-0.05933
136	-0.62984	-0.57086	-0.57877	-0.57717	-0.58105	-0.58073	-0.58105	-0.58073	-0.57717		136	-0.03768	-0.02538	-0.04809	-0.05432
136.2	-0.62038	-0.55998	-0.56381	-0.57152	-0.57828	-0.56719	-0.57828	-0.56719	-0.57152		136.2	-0.03375	-0.02154	-0.04261	-0.04647
136.4	-0.61538	-0.55462	-0.56305	-0.56366	-0.5701	-0.56119	-0.5701	-0.56119	-0.56366		136.4	-0.03283	-0.01495	-0.03819	-0.03971
136.6	-0.60361	-0.54855	-0.55411	-0.56055	-0.56451	-0.55868	-0.56451	-0.55868	-0.56055		136.6	-0.02508	-0.0082	-0.03076	-0.03886
136.8	-0.59962	-0.54133	-0.55411	-0.55148	-0.55665	-0.54895	-0.55665	-0.54895	-0.55148		136.8	-0.01845	-0.00058	-0.03183	-0.03328
137	-0.59815	-0.53492	-0.54495	-0.54913	-0.55019	-0.54479	-0.55019	-0.54479	-0.54913		137	-0.01804	0.006107	-0.02092	-0.02528
137.2	-0.58985	-0.52888	-0.54078	-0.54104	-0.54513	-0.53307	-0.54513	-0.53307	-0.54104		137.2	-0.01093	0.002182	-0.01693	-0.02714
137.4	-0.58073	-0.52219	-0.53054	-0.53303	-0.5414	-0.5288	-0.5414	-0.5288	-0.53303		137.4	-0.00026	0.009131	-0.01254	-0.01638
137.6	-0.5796	-0.51715	-0.52433	-0.53157	-0.53385	-0.52372	-0.53385	-0.52372	-0.53157		137.6	-0.00561	0.013748	-0.00978	-0.01456
137.8	-0.56857	-0.50786	-0.5208	-0.51953	-0.52832	-0.51581	-0.52832	-0.51581	-0.51953		137.8	-0.0003	0.020973	-0.0059	-0.00691
138	-0.56689	-0.50463	-0.50972	-0.52009	-0.52357	-0.51257	-0.52357	-0.51257	-0.52009		138	0.00099	0.019754	-0.0045	-0.01252
138.2	-0.55987	-0.49823	-0.50604	-0.51474	-0.51816	-0.50825	-0.51816	-0.50825	-0.51474		138.2	0.005066	0.018409	-0.00528	-0.00471
138.4	-0.55705	-0.48768	-0.50269	-0.50716	-0.50737	-0.50141	-0.50737	-0.50141	-0.50716		138.4	0.009193	0.022097	-0.00024	-0.00366
138.6	-0.55017	-0.48879	-0.49247	-0.50027	-0.5072	-0.49604	-0.5072	-0.49604	-0.50027		138.6	0.012042	0.027323	0.009178	0.000389
138.8	-0.54508	-0.47923	-0.49051	-0.49252	-0.50172	-0.48854	-0.50172	-0.48854	-0.49252		138.8	0.011186	0.030767	0.010015	0.004822
139	-0.53595	-0.47526	-0.48523	-0.48993	-0.49496	-0.4834	-0.49496	-0.4834	-0.48993		139	0.015802	0.03223	0.008818	0.005085
139.2	-0.52961	-0.46993	-0.48075	-0.48352	-0.49011	-0.48146	-0.49011	-0.48146	-0.48352		139.2	0.01888	0.038234	0.015042	0.004721
139.4	-0.52438	-0.46283	-0.47476	-0.47383	-0.48302	-0.47297	-0.48302	-0.47297	-0.47383		139.4	0.019263	0.038778	0.015533	0.005203
139.6	-0.51812	-0.45616	-0.46787	-0.47218	-0.48258	-0.46824	-0.48258	-0.46824	-0.47218		139.6	0.025907	0.042695	0.014777	0.011532
139.8	-0.52135	-0.45368	-0.46234	-0.4657	-0.47308	-0.46506	-0.47308	-0.46506	-0.4657		139.8	0.025097	0.045641	0.021641	0.01394
140	-0.51548	-0.44842	-0.45786	-0.46359	-0.46791	-0.46027	-0.46791	-0.46027	-0.46359		140	0.025079	0.044886	0.020314	0.017527
140.2	-0.5106	-0.44259	-0.45356	-0.45818	-0.46491	-0.45276	-0.46491	-0.45276	-0.45818		140.2	0.028679	0.049946	0.022663	0.017242
140.4	-0.50668	-0.43571	-0.44791	-0.45308	-0.46159	-0.446	-0.46159	-0.446	-0.45308		140.4	0.032351	0.051979	0.02444	0.017884
140.6	-0.49836	-0.43101	-0.44308	-0.4505	-0.45554	-0.44406	-0.45554	-0.44406	-0.4505		140.6	0.032289	0.051321	0.027685	0.025285
140.8	-0.49278	-0.42406	-0.43523	-0.44107	-0.44687	-0.43387	-0.44687	-0.43387	-0.44107		140.8	0.036793	0.054828	0.028604	0.023031
141	-0.48823	-0.42003	-0.43429	-0.43928	-0.44326	-0.43283	-0.44326	-0.43283	-0.43928		141	0.039655	0.056141	0.029156	0.02448
141.2	-0.47958	-0.42038	-0.42665	-0.43191	-0.44015	-0.42419	-0.44015	-0.42419	-0.43191		141.2	0.034624	0.056046	0.03324	0.022078
141.4	-0.47418	-0.40801	-0.42255	-0.42593	-0.43726	-0.42327	-0.43726	-0.42327	-0.42593		141.4	0.042282	0.057223	0.037184	0.028696
141.6	-0.47155	-0.40283	-0.41635	-0.42427	-0.43499	-0.41623	-0.43499	-0.41623	-0.42427		141.6	0.043495	0.06081	0.034009	0.028444
141.8	-0.46858	-0.39917	-0.41357	-0.41712	-0.42984	-0.41526	-0.42984	-0.41526	-0.41712		141.8	0.044299	0.062166	0.03711	0.027174
142	-0.46231	-0.39438	-0.4078	-0.41148	-0.42146	-0.40654	-0.42146	-0.40654	-0.41148		142	0.040491	0.068188	0.036451	0.029801
142.2	-0.45801	-0.38964	-0.407	-0.407	-0.41571	-0.40172	-0.41571	-0.40172	-0.407		142.2	0.044787	0.068279	0.03993	0.03205
142.4	-0.45323	-0.38728	-0.40169	-0.40636	-0.41196	-0.39943	-0.41196	-0.39943	-0.40636		142.4	0.042362	0.064517	0.040028	0.035158
142.6	-0.44777	-0.38173	-0.39387	-0.39917	-0.40698	-0.39452	-0.40698	-0.39452	-0.39917		142.6	0.047807	0.067793	0.045706	0.037158
142.8	-0.44501	-0.37735	-0.38815	-0.39648	-0.40583	-0.38891	-0.40583	-0.38891	-0.39648		142.8	0.049079	0.071295	0.042616	0.035872
143	-0.4416	-0.37308	-0.38551	-0.3929	-0.39994	-0.38577	-0.39994	-0.38577	-0.3929		143	0.049557	0.070723	0.045334	0.039584
143.2	-0.43855	-0.37356	-0.38058	-0.38893	-0.40251	-0.38147	-0.40251	-0.38147	-0.38893		143.2	0.04926	0.075042	0.039498	0.038213
143.4	-0.43439	-0.36206	-0.37857	-0.3837	-0.39051	-0.37918	-0.39051	-0.37918	-0.3837		143.4	0.050483	0.067379	0.04445	0.040975
143.6	-0.43396	-0.35929	-0.37161	-0.3822	-0.3862	-0.36955	-0.3862	-0.36955	-0.3822		143.6	0.054401	0.074196	0.047668	0.046044
143.8	-0.43104	-0.35545	-0.36813	-0.37489	-0.38678	-0.36566	-0.38678	-0.36566	-0.37489		143.8	0.055827	0.068211	0.051353	0.043393
144	-0.42225	-0.35016	-0.36482	-0.3735	-0.37698	-0.36182	-0.37698	-0.36182	-0.3735		144	0.055917	0.076634	0.048491	0.046274
144.2	-0.41491	-0.34786	-0.35905	-0.36588	-0.37342	-0.36095	-0.37342	-0.36095	-0.36588		144.2	0.054788	0.077669	0.050761	0.047077
144.4	-0.41046	-0.34327	-0.353	-0.36353	-0.37051	-0.35522	-0.37051	-0.35522	-0.36353		144.4	0.055676	0.074851	0.050767	0.048271
144.6	-0.40584	-0.34143	-0.35016	-0.35876	-0.36951	-0.35035	-0.36951	-0.35035	-0.35876		144.6	0.054949	0.076948	0.053572	0.044694
144.8	-0.40703	-0.33637	-0.34943	-0.35428	-0.36692	-0.34796	-0.36692	-0.34796	-0.35428		144.8	0.055603	0.080477	0.054907	0.04781
145	-0.40018	-0.33792	-0.34346	-0.35017	-0.36093	-0.34252	-0.36093	-0.34252	-0.35017		145	0.056374	0.080515	0.056918	0.048508
145.2	-0.39918	-0.32743	-0.34664	-0.34724	-0.35431	-0.34597	-0.35431	-0.34597	-0.34724		145.2	0.060398	0.078597	0.051214	0.050059
145.4	-0.39412	-0.32822	-0.33373	-0.34412	-0.3544	-0.34039	-0.3544	-0.34039	-0.34412		145.4	0.059788	0.081162	0.057083	0.048014
145.6	-0.39308	-0.32356	-0.33163	-0.33687	-0.35216	-0.33349	-0.35216	-0.33349	-0.33687		145.6	0.064738	0.076523	0.051921	0.047712
145.8	-0.38553	-0.31525	-0.32615	-0.33676	-0.34928	-0.33097	-0.34928	-0.33097	-0.33676		145.8	0.061253	0.076665	0.054244	0.050871
146	-0.38401	-0.3134	-0.32353	-0.33889	-0.34327	-0.32377	-0.34327	-0.32377	-0.33889		146	0.06609	0.079935	0.057732	0.046532
146.2	-0.38254	-0.31272	-0.32214	-0.32672	-0.33657	-0.32853	-0.33657	-0.32853	-0.32672		146.2	0.063753	0.084034	0.059056	0.051629
146.4	-0.37494	-0.30912	-0.31501	-0.32531	-0.33086	-0.32104	-0.33086	-0.32104	-0.32531		146.4	0.064366	0.080932	0.053642	0.049865
146.6	-0.37145	-0.30572	-0.31725	-0.32382	-0.33397	-0.31654	-0.33397	-0.31654	-0.32382		146.6	0.06527	0.086551	0.060112	0.054091
146.8	-0.37058	-0.29813	-0.31027	-0.31925	-0.32618	-0.31535	-0.32618	-0.31535	-0.31925		146.8	0.064782	0.083402	0.060799	0.055931
147	-0.36461	-0.29704	-0.31034	-0.31607	-0.3272	-0.31082	-0.3272	-0.31082	-0.31607		147	0.063629	0.082533	0.061453	0.05304
147.2	-0.36483	-0.29355	-0.30669	-0.31465	-0.31769	-0.30659	-0.31769	-0.30659	-0.31465		147.2	0.067236	0.085127	0.058203	0.056866
147.4	-0.35711	-0.29243	-0.29762	-0.31065	-0.3179	-0.30233	-0.3179	-0.30233	-0.31065		147.4	0.064482	0.085351	0.061208	0.05722
147.6	-0.35617	-0.2883	-0.30012	-0.30607	-0.31641	-0.29852	-0.31641	-0.29852	-0.30607		147.6	0.067712	0.087437	0.056156	0.054634
147.8	-0.35334	-0.28249	-0.29488	-0.30219	-0.31313	-0.29382	-0.31313	-0.29382	-0.30219		147.8	0.068177	0.089257	0.065542	0.056257
148	-0.34868	-0.28209	-0.29216	-0.30051	-0.30994	-0.29419	-0.30994	-0.29419	-0.30051		148	0.07292	0.089127	0.063036	0.057332
148.2	-0.34568	-0.27618	-0.28815	-0.29978	-0.30666	-0.28764	-0.30666	-0.28764	-0.29978		148.2	0.066928	0.085078	0.064503	0.059906
148.4	-0.33808	-0.27433	-0.29007	-0.29543	-0.30058	-0.28563	-0.30058	-0.28563	-0.29543		148.4	0.06638	0.089801	0.063185	0.058308
148.6	-0.33934	-0.27141	-0.27927	-0.29393	-0.29809	-0.28479	-0.29809	-0.28479	-0.29393		148.6	0.066708	0.089606	0.064986	0.057052
148.8	-0.34209	-0.26328	-0.28192	-0.28629	-0.29771	-0.28432	-0.29771	-0.28432	-0.28629		148.8	0.067438	0.092831	0.064612	0.057362
149	-0.3344	-0.26364	-0.27858	-0.2872	-0.29341	-0.27427	-0.29341	-0.27427	-0.2872		149	0.070382	0.087084	0.063205	0.059246
149.2	-0.33236	-0.26822	-0.27492	-0.28492	-0.29086	-0.27561	-0.29086	-0.27561	-0.28492		149.2	0.069397	0.091135	0.063367	0.057812
149.4	-0.33089	-0.26025	-0.27212	-0.28436	-0.28576	-0.27676	-0.28576	-0.27676	-0.28436		149.4	0.068926	0.091206	0.066798	0.05989
149.6	-0.32795	-0.25905	-0.26849	-0.27712	-0.28354	-0.27126	-0.28354	-0.27126	-0.27712		149.6	0.071278	0.093543	0.068069	0.059518
149.8	-0.32517	-0.2531	-0.26741	-0.27576	-0.28035	-0.26682	-0.28035	-0.26682	-0.27576		149.8	0.071904	0.088405	0.069062	0.06351
150	-0.32333	-0.25457	-0.26425	-0.27125	-0.28182	-0.26859	-0.28182	-0.26859	-0.27125		150	0.070117	0.091822	0.068833	0.058806
150.2	-0.3206	-0.24831	-0.2593	-0.27066	-0.27789	-0.26257	-0.27789	-0.26257	-0.27066		150.2	0.072498	0.097283	0.069675	0.06411
150.4	-0.31562	-0.25005	-0.25703	-0.26442	-0.27432	-0.25649	-0.27432	-0.25649	-0.26442		150.4	0.073877	0.092522	0.066515	0.067528
150.6	-0.31265	-0.24326	-0.25688	-0.26452	-0.26944	-0.25776	-0.26944	-0.25776	-0.26452		150.6	0.073804	0.091912	0.066484	0.065177
150.8	-0.30876	-0.24175	-0.25406	-0.26486	-0.265	-0.25531	-0.265	-0.25531	-0.26486		150.8	0.074292	0.095219	0.064037	0.065041
151	-0.31065	-0.24088	-0.25551	-0.26404	-0.27012	-0.24928	-0.27012	-0.24928	-0.26404		151	0.074256	0.0914	0.065536	0.061903
151.2	-0.3065	-0.23873	-0.24774	-0.25861	-0.26585	-0.25128	-0.26585	-0.25128	-0.25861		151.2	0.072997	0.093312	0.068722	0.06384
151.4	-0.30019	-0.2363	-0.24632	-0.25481	-0.26053	-0.24914	-0.26053	-0.24914	-0.25481		151.4	0.076261	0.092718	0.069556	0.066303
151.6	-0.29949	-0.22632	-0.24358	-0.25192	-0.26201	-0.24404	-0.26201	-0.24404	-0.25192		151.6	0.070072	0.097782	0.069534	0.062764
151.8	-0.3024	-0.23183	-0.23915	-0.24466	-0.25938	-0.23826	-0.25938	-0.23826	-0.24466		151.8	0.077755	0.09113	0.071287	0.063531
152	-0.28936	-0.22752	-0.2393	-0.25063	-0.25456	-0.24299	-0.25456	-0.24299	-0.25063		152	0.077154	0.090588	0.072463	0.064616
152.2	-0.29462	-0.22051	-0.23385	-0.24416	-0.25199	-0.23604	-0.25199	-0.23604	-0.24416		152.2	0.072933	0.097691	0.072488	0.0632
152.4	-0.29312	-0.21984	-0.23215	-0.24085	-0.2496	-0.23465	-0.2496	-0.23465	-0.24085		152.4	0.077551	0.093641	0.071568	0.064054
152.6	-0.28794	-0.22003	-0.23352	-0.24018	-0.24685	-0.23195	-0.24685	-0.23195	-0.24018		152.6	0.075058	0.094943	0.074688	0.064214
152.8	-0.28531	-0.21711	-0.22981	-0.23909	-0.24857	-0.23438	-0.24857	-0.23438	-0.23909		152.8	0.073893	0.096959	0.076555	0.065682
153	-0.27919	-0.21323	-0.22734	-0.23499	-0.24109	-0.22809	-0.24109	-0.22809	-0.23499		153	0.076199	0.097348	0.071423	0.064833
153.2	-0.28041	-0.21929	-0.22558	-0.22447	-0.23843	-0.22834	-0.23843	-0.22834	-0.22447		153.2	0.074183	0.094927	0.073261	0.069469
153.4	-0.28259	-0.21082	-0.22003	-0.23563	-0.23658	-0.22429	-0.23658	-0.22429	-0.23563		153.4	0.078585	0.09523	0.070551	0.072762
153.6	-0.27983	-0.20917	-0.22397	-0.22837	-0.23834	-0.22213	-0.23834	-0.22213	-0.22837		153.6	0.076711	0.096385	0.073097	0.067299
153.8	-0.27983	-0.20886	-0.21756	-0.22879	-0.23563	-0.22237	-0.23563	-0.22237	-0.22879		153.8	0.074177	0.099676	0.068515	0.068679
154	-0.27629	-0.20332	-0.21633	-0.22444	-0.22946	-0.22028	-0.22946	-0.22028	-0.22444		154	0.080448	0.100757	0.07177	0.073095
154.2	-0.26722	-0.20712	-0.21362	-0.22479	-0.22611	-0.21682	-0.22611	-0.21682	-0.22479		154.2	0.078464	0.098106	0.071781	0.069797
154.4	-0.2657	-0.20128	-0.21368	-0.22304	-0.22293	-0.21597	-0.22293	-0.21597	-0.22304		154.4	0.081925	0.093306	0.074201	0.06967
154.6	-0.27088	-0.19779	-0.21106	-0.22454	-0.22372	-0.21448	-0.22372	-0.21448	-0.22454		154.6	0.078865	0.099787	0.072586	0.06849
154.8	-0.25954	-0.19245	-0.20708	-0.21784	-0.22272	-0.21112	-0.22272	-0.21112	-0.21784		154.8	0.076783	0.092854	0.074177	0.067217
155	-0.26242	-0.19346	-0.20686	-0.2124	-0.22192	-0.20601	-0.22192	-0.20601	-0.2124		155	0.074383	0.099784	0.074813	0.072788
155.2	-0.26325	-0.19279	-0.1999	-0.21382	-0.21676	-0.21002	-0.21676	-0.21002	-0.21382		155.2	0.079353	0.099014	0.072455	0.071594
155.4	-0.26104	-0.19388	-0.20176	-0.2123	-0.21823	-0.20247	-0.21823	-0.20247	-0.2123		155.4	0.077894	0.095804	0.072357	0.070391
155.6	-0.25416	-0.18855	-0.20113	-0.20979	-0.21244	-0.20217	-0.21244	-0.20217	-0.20979		155.6	0.08318	0.098938	0.076763	0.069501
155.8	-0.25899	-0.18847	-0.19815	-0.20836	-0.21262	-0.19988	-0.21262	-0.19988	-0.20836		155.8	0.079599	0.099094	0.078107	0.070423
156	-0.25683	-0.18214	-0.19465	-0.20692	-0.21061	-0.19997	-0.21061	-0.19997	-0.20692		156	0.075649	0.099664	0.072222	0.068388
156.2	-0.25236	-0.18377	-0.18971	-0.20559	-0.20836	-0.19769	-0.20836	-0.19769	-0.20559		156.2	0.078321	0.100119	0.073393	0.070793
156.4	-0.24779	-0.18603	-0.19349	-0.20141	-0.20637	-0.19203	-0.20637	-0.19203	-0.20141		156.4	0.081584	0.101213	0.077945	0.074144
156.6	-0.24795	-0.17808	-0.18969	-0.20262	-0.20278	-0.19298	-0.20278	-0.19298	-0.20262		156.6	0.079033	0.097252	0.075425	0.070254
156.8	-0.2481	-0.17895	-0.18896	-0.20031	-0.19907	-0.19083	-0.19907	-0.19083	-0.20031		156.8	0.083905	0.100122	0.075191	0.06954
157	-0.24187	-0.17706	-0.18742	-0.19871	-0.20546	-0.19029	-0.20546	-0.19029	-0.19871		157	0.078142	0.104918	0.074814	0.075247
157.2	-0.24591	-0.17478	-0.18307	-0.19485	-0.20109	-0.18826	-0.20109	-0.18826	-0.19485		157.2	0.0794	0.102058	0.076734	0.071361
157.4	-0.23558	-0.1736	-0.18238	-0.19326	-0.1974	-0.1859	-0.1974	-0.1859	-0.19326		157.4	0.083797	0.100371	0.078098	0.071779
157.6	-0.24011	-0.17199	-0.18543	-0.19205	-0.18706	-0.18323	-0.18706	-0.18323	-0.19205		157.6	0.078497	0.101978	0.078665	0.069899
157.8	-0.23983	-0.1675	-0.18244	-0.19003	-0.18986	-0.18637	-0.18986	-0.18637	-0.19003		157.8	0.085287	0.097822	0.07665	0.072926
158	-0.23507	-0.16469	-0.18185	-0.18385	-0.19234	-0.18114	-0.19234	-0.18114	-0.18385		158	0.081944	0.096917	0.078497	0.073879
158.2	-0.23615	-0.1663	-0.17801	-0.19147	-0.19069	-0.181	-0.19069	-0.181	-0.19147		158.2	0.083341	0.099904	0.075921	0.072786
158.4	-0.23429	-0.16533	-0.17589	-0.18557	-0.19092	-0.1784	-0.19092	-0.1784	-0.18557		158.4	0.080629	0.104065	0.076843	0.075222
158.6	-0.2321	-0.16988	-0.17176	-0.18453	-0.18956	-0.17807	-0.18956	-0.17807	-0.18453		158.6	0.083167	0.103007	0.076975	0.07434
158.8	-0.23393	-0.16203	-0.17354	-0.18434	-0.18757	-0.17593	-0.18757	-0.17593	-0.18434		158.8	0.082468	0.102885	0.079059	0.073159
159	-0.22577	-0.16282	-0.17	-0.18049	-0.18335	-0.17289	-0.18335	-0.17289	-0.18049		159	0.08118	0.103385	0.078835	0.074711
159.2	-0.22646	-0.15575	-0.16965	-0.18291	-0.18525	-0.17121	-0.18525	-0.17121	-0.18291		159.2	0.083974	0.101596	0.079988	0.073182
159.4	-0.22235	-0.15762	-0.16339	-0.18011	-0.17654	-0.17384	-0.17654	-0.17384	-0.18011		159.4	0.081869	0.100133	0.074871	0.07551
159.6	-0.22226	-0.1543	-0.16021	-0.17859	-0.1822	-0.16617	-0.1822	-0.16617	-0.17859		159.6	0.083455	0.100684	0.082724	0.069931
159.8	-0.22159	-0.15856	-0.16242	-0.17519	-0.17911	-0.16444	-0.17911	-0.16444	-0.17519		159.8	0.090157	0.103138	0.078256	0.073184
160	-0.22201	-0.1561	-0.15936	-0.17507	-0.17804	-0.16909	-0.17804	-0.16909	-0.17507		160	0.082977	0.100729	0.076278	0.077308
160.2	-0.21973	-0.14942	-0.16354	-0.17398	-0.17369	-0.16506	-0.17369	-0.16506	-0.17398		160.2	0.085547	0.097806	0.081748	0.073017
160.4	-0.2201	-0.15015	-0.16049	-0.17303	-0.17444	-0.15946	-0.17444	-0.15946	-0.17303		160.4	0.082718	0.105583	0.078621	0.074859
160.6	-0.22132	-0.15044	-0.15565	-0.17269	-0.17188	-0.16122	-0.17188	-0.16122	-0.17269		160.6	0.086687	0.103624	0.07381	0.073644
160.8	-0.21399	-0.14516	-0.15837	-0.16316	-0.16835	-0.1612	-0.16835	-0.1612	-0.16316		160.8	0.084611	0.097015	0.079221	0.07381
161	-0.21049	-0.14747	-0.15594	-0.16882	-0.17083	-0.16217	-0.17083	-0.16217	-0.16882		161	0.086539	0.098766	0.081838	0.075631
161.2	-0.21033	-0.14434	-0.15812	-0.16749	-0.16308	-0.15699	-0.16308	-0.15699	-0.16749		161.2	0.082276	0.100355	0.076644	0.078052
161.4	-0.21291	-0.14256	-0.15308	-0.16524	-0.16367	-0.15685	-0.16367	-0.15685	-0.16524		161.4	0.084769	0.098913	0.07923	0.077607
161.6	-0.21025	-0.14041	-0.14858	-0.16517	-0.15923	-0.15752	-0.15923	-0.15752	-0.16517		161.6	0.084596	0.102203	0.08063	0.078151
161.8	-0.20342	-0.13842	-0.15206	-0.16716	-0.16062	-0.15157	-0.16062	-0.15157	-0.16716		161.8	0.08664	0.099484	0.077098	0.078837
162	-0.20896	-0.13752	-0.14874	-0.16128	-0.1587	-0.15649	-0.1587	-0.15649	-0.16128		162	0.083611	0.097348	0.077532	0.07333
162.2	-0.20675	-0.13711	-0.14888	-0.15858	-0.15934	-0.14786	-0.15934	-0.14786	-0.15858		162.2	0.085353	0.104266	0.079798	0.076994
162.4	-0.20418	-0.1366	-0.14754	-0.15911	-0.15897	-0.15172	-0.15897	-0.15172	-0.15911		162.4	0.081797	0.103476	0.084661	0.076027
162.6	-0.19804	-0.13766	-0.14227	-0.15996	-0.15243	-0.14756	-0.15243	-0.14756	-0.15996		162.6	0.082785	0.102076	0.080566	0.075439
162.8	-0.20271	-0.13868	-0.13938	-0.15492	-0.15247	-0.14725	-0.15247	-0.14725	-0.15492		162.8	0.08073	0.102646	0.083038	0.075972
163	-0.19812	-0.13181	-0.13864	-0.15342	-0.15457	-0.14614	-0.15457	-0.14614	-0.15342		163	0.083186	0.101812	0.081076	0.077386
163.2	-0.1969	-0.13129	-0.14136	-0.15248	-0.15021	-0.14457	-0.15021	-0.14457	-0.15248		163.2	0.080093	0.103521	0.074301	0.071444
163.4	-0.19429	-0.13151	-0.14043	-0.1505	-0.15534	-0.14564	-0.15534	-0.14564	-0.1505		163.4	0.079802	0.105258	0.082042	0.07641
163.6	-0.19612	-0.13524	-0.13431	-0.15125	-0.15157	-0.14319	-0.15157	-0.14319	-0.15125		163.6	0.087368	0.104082	0.079796	0.075709
163.8	-0.19749	-0.13263	-0.13696	-0.14732	-0.15119	-0.14136	-0.15119	-0.14136	-0.14732		163.8	0.085524	0.106542	0.079963	0.076962
164	-0.19318	-0.12744	-0.13797	-0.15019	-0.14588	-0.13988	-0.14588	-0.13988	-0.15019		164	0.082195	0.101653	0.078513	0.076617
164.2	-0.19698	-0.12534	-0.13686	-0.14683	-0.15175	-0.1417	-0.15175	-0.1417	-0.14683		164.2	0.083838	0.102844	0.077743	0.078927
164.4	-0.19516	-0.12353	-0.13427	-0.14943	-0.14737	-0.13995	-0.14737	-0.13995	-0.14943		164.4	0.08783	0.101356	0.084577	0.076708
164.6	-0.19075	-0.12518	-0.13418	-0.14498	-0.14079	-0.13659	-0.14079	-0.13659	-0.14498		164.6	0.085114	0.104467	0.080972	0.074536
164.8	-0.19023	-0.12031	-0.13184	-0.14375	-0.14112	-0.13379	-0.14112	-0.13379	-0.14375		164.8	0.086665	0.100939	0.082167	0.076717
165	-0.18883	-0.12002	-0.13232	-0.14249	-0.14306	-0.13761	-0.14306	-0.13761	-0.14249		165	0.08328	0.104275	0.080479	0.077326
165.2	-0.18847	-0.12134	-0.1297	-0.14323	-0.13369	-0.13121	-0.13369	-0.13121	-0.14323		165.2	0.087299	0.105403	0.079822	0.079854
165.4	-0.19224	-0.11673	-0.1294	-0.13414	-0.13763	-0.1317	-0.13763	-0.1317	-0.13414		165.4	0.082044	0.105505	0.081501	0.078743
165.6	-0.18403	-0.11924	-0.12676	-0.14227	-0.13835	-0.13051	-0.13835	-0.13051	-0.14227		165.6	0.087628	0.09948	0.083246	0.077898
165.8	-0.18396	-0.11829	-0.12962	-0.13561	-0.13459	-0.13	-0.13459	-0.13	-0.13561		165.8	0.08574	0.104713	0.080801	0.076115
166	-0.19051	-0.11501	-0.1265	-0.13746	-0.13473	-0.13168	-0.13473	-0.13168	-0.13746		166	0.081156	0.100974	0.082753	0.078929
166.2	-0.18201	-0.11455	-0.12321	-0.13896	-0.13571	-0.13039	-0.13571	-0.13039	-0.13896		166.2	0.085017	0.102581	0.077788	0.078174
166.4	-0.17647	-0.11492	-0.12156	-0.13709	-0.13449	-0.1287	-0.13449	-0.1287	-0.13709		166.4	0.0817	0.103982	0.083997	0.076437
166.6	-0.18059	-0.11512	-0.12199	-0.13469	-0.13045	-0.12246	-0.13045	-0.12246	-0.13469		166.6	0.082912	0.10483	0.083172	0.080163
166.8	-0.17745	-0.11172	-0.1211	-0.13502	-0.12826	-0.12688	-0.12826	-0.12688	-0.13502		166.8	0.084721	0.103636	0.079895	0.079446
167	-0.17592	-0.10689	-0.11961	-0.13247	-0.12851	-0.1207	-0.12851	-0.1207	-0.13247		167	0.086131	0.103401	0.083212	0.078253
167.2	-0.18083	-0.11065	-0.11739	-0.12889	-0.1284	-0.12366	-0.1284	-0.12366	-0.12889		167.2	0.088049	0.103363	0.08487	0.078734
167.4	-0.17838	-0.10967	-0.11935	-0.12785	-0.12319	-0.12195	-0.12319	-0.12195	-0.12785		167.4	0.086481	0.10622	0.083933	0.082006
167.6	-0.17428	-0.1094	-0.12024	-0.12556	-0.12868	-0.11915	-0.12868	-0.11915	-0.12556		167.6	0.083213	0.103433	0.081506	0.07964
167.8	-0.1773	-0.10493	-0.11651	-0.13122	-0.12807	-0.11759	-0.12807	-0.11759	-0.13122		167.8	0.085572	0.106894	0.083315	0.07897
168	-0.17144	-0.10563	-0.11604	-0.12749	-0.1237	-0.1194	-0.1237	-0.1194	-0.12749		168	0.087682	0.106347	0.07958	0.078258
168.2	-0.17029	-0.10304	-0.11807	-0.12872	-0.12812	-0.11722	-0.12812	-0.11722	-0.12872		168.2	0.086173	0.10208	0.084569	0.077294
168.4	-0.17236	-0.10026	-0.11489	-0.12223	-0.12089	-0.11677	-0.12089	-0.11677	-0.12223		168.4	0.080914	0.102416	0.082833	0.077808
168.6	-0.16935	-0.10432	-0.11432	-0.1191	-0.12302	-0.11479	-0.12302	-0.11479	-0.1191		168.6	0.084078	0.105948	0.085103	0.079712
168.8	-0.17002	-0.09774	-0.11335	-0.1277	-0.11931	-0.11735	-0.11931	-0.11735	-0.1277		168.8	0.084441	0.099768	0.085184	0.075282
169	-0.16648	-0.10131	-0.11069	-0.12248	-0.11801	-0.11067	-0.11801	-0.11067	-0.12248		169	0.090908	0.102063	0.081278	0.077028
169.2	-0.16632	-0.09765	-0.10967	-0.1211	-0.11935	-0.11445	-0.11935	-0.11445	-0.1211		169.2	0.084506	0.102352	0.079785	0.07723
169.4	-0.16758	-0.1038	-0.10953	-0.11587	-0.11439	-0.11657	-0.11439	-0.11657	-0.11587		169.4	0.085477	0.106287	0.088059	0.077299
169.6	-0.16885	-0.10091	-0.10866	-0.12244	-0.11719	-0.11505	-0.11719	-0.11505	-0.12244		169.6	0.090932	0.104313	0.081165	0.074822
169.8	-0.16555	-0.1011	-0.108	-0.11928	-0.11249	-0.11294	-0.11249	-0.11294	-0.11928		169.8	0.084216	0.103273	0.082711	0.079713
170	-0.16699	-0.0983	-0.10892	-0.11834	-0.11239	-0.11136	-0.11239	-0.11136	-0.11834		170	0.08879	0.104247	0.079084	0.081077
170.2	-0.16735	-0.09909	-0.10494	-0.11643	-0.11577	-0.10756	-0.11577	-0.10756	-0.11643		170.2	0.083431	0.102757	0.084682	0.081919
170.4	-0.16143	-0.09629	-0.10307	-0.11434	-0.11538	-0.10662	-0.11538	-0.10662	-0.11434		170.4	0.090774	0.103434	0.08653	0.08285
170.6	-0.15767	-0.09239	-0.10178	-0.11951	-0.11063	-0.10726	-0.11063	-0.10726	-0.11951		170.6	0.086495	0.101064	0.082399	0.074187
170.8	-0.15974	-0.09404	-0.1066	-0.11652	-0.11092	-0.10638	-0.11092	-0.10638	-0.11652		170.8	0.084684	0.101961	0.079295	0.076159
171	-0.15722	-0.09385	-0.10285	-0.1122	-0.1113	-0.10929	-0.1113	-0.10929	-0.1122		171	0.085104	0.105247	0.083483	0.07309
171.2	-0.15761	-0.09105	-0.10158	-0.11203	-0.10559	-0.10946	-0.10559	-0.10946	-0.11203		171.2	0.090838	0.103407	0.08268	0.076389
171.4	-0.15701	-0.09098	-0.10289	-0.11232	-0.10323	-0.10187	-0.10323	-0.10187	-0.11232		171.4	0.09051	0.108616	0.081462	0.078879
171.6	-0.15731	-0.09432	-0.098	-0.11317	-0.10912	-0.10261	-0.10912	-0.10261	-0.11317		171.6	0.08661	0.103498	0.086519	0.07581
171.8	-0.15352	-0.08823	-0.1069	-0.11232	-0.10454	-0.10213	-0.10454	-0.10213	-0.11232		171.8	0.086023	0.099607	0.084	0.076761
172	-0.15337	-0.08719	-0.09806	-0.1087	-0.10706	-0.10166	-0.10706	-0.10166	-0.1087		172	0.084473	0.10287	0.082904	0.080367
172.2	-0.15101	-0.09556	-0.09906	-0.10541	-0.10267	-0.10229	-0.10267	-0.10229	-0.10541		172.2	0.088829	0.102399	0.081676	0.078499
172.4	-0.14844	-0.08539	-0.09807	-0.11021	-0.10198	-0.09777	-0.10198	-0.09777	-0.11021		172.4	0.087682	0.100197	0.082116	0.081272
172.6	-0.15249	-0.0887	-0.09802	-0.10986	-0.10354	-0.10428	-0.10354	-0.10428	-0.10986		172.6	0.08841	0.105138	0.082759	0.078437
172.8	-0.15163	-0.08403	-0.09515	-0.10607	-0.10496	-0.10007	-0.10496	-0.10007	-0.10607		172.8	0.089271	0.103356	0.083643	0.074852
173	-0.14601	-0.0853	-0.09794	-0.10484	-0.10026	-0.09643	-0.10026	-0.09643	-0.10484		173	0.086887	0.10384	0.084659	0.076014
173.2	-0.14789	-0.08137	-0.0953	-0.10413	-0.1	-0.09351	-0.1	-0.09351	-0.10413		173.2	0.089947	0.099091	0.080289	0.078756
173.4	-0.14977	-0.0853	-0.09274	-0.10399	-0.09674	-0.09791	-0.09674	-0.09791	-0.10399		173.4	0.091558	0.103892	0.084561	0.075979
173.6	-0.14633	-0.08547	-0.09211	-0.1014	-0.09802	-0.09758	-0.09802	-0.09758	-0.1014		173.6	0.084502	0.102114	0.084013	0.078252
173.8	-0.14369	-0.08387	-0.09203	-0.10015	-0.0987	-0.09113	-0.0987	-0.09113	-0.10015		173.8	0.088012	0.101587	0.08245	0.078441
174	-0.1454	-0.08504	-0.09242	-0.10044	-0.09843	-0.09444	-0.09843	-0.09444	-0.10044		174	0.084664	0.100598	0.084367	0.081095
174.2	-0.1414	-0.08106	-0.08843	-0.10038	-0.09423	-0.093	-0.09423	-0.093	-0.10038		174.2	0.085054	0.103534	0.084859	0.0787
174.4	-0.14732	-0.07779	-0.09193	-0.10227	-0.0953	-0.09709	-0.0953	-0.09709	-0.10227		174.4	0.088479	0.100441	0.081536	0.080274
174.6	-0.14437	-0.08501	-0.08753	-0.09992	-0.09552	-0.09428	-0.09552	-0.09428	-0.09992		174.6	0.090722	0.102588	0.084644	0.081207
174.8	-0.14292	-0.07876	-0.09109	-0.10384	-0.09525	-0.09022	-0.09525	-0.09022	-0.10384		174.8	0.085981	0.105155	0.083621	0.076329
175	-0.14466	-0.08042	-0.08713	-0.0965	-0.09511	-0.09242	-0.09511	-0.09242	-0.0965		175	0.087243	0.098885	0.084505	0.076311
175.2	-0.14128	-0.0791	-0.08986	-0.09677	-0.09205	-0.0898	-0.09205	-0.0898	-0.09677		175.2	0.085646	0.10375	0.082158	0.08131
175.4	-0.13918	-0.07555	-0.08847	-0.09699	-0.09189	-0.08803	-0.09189	-0.08803	-0.09699		175.4	0.089175	0.102886	0.085233	0.077743
175.6	-0.13956	-0.07215	-0.08319	-0.09862	-0.08903	-0.0891	-0.08903	-0.0891	-0.09862		175.6	0.086806	0.103983	0.086061	0.077735
175.8	-0.14061	-0.07554	-0.0864	-0.09182	-0.08847	-0.08806	-0.08847	-0.08806	-0.09182		175.8	0.084976	0.102229	0.083445	0.079286
176	-0.13987	-0.07683	-0.08333	-0.09868	-0.09117	-0.08933	-0.09117	-0.08933	-0.09868		176	0.086735	0.107707	0.084616	0.076222
176.2	-0.14135	-0.07392	-0.08417	-0.09551	-0.08868	-0.08659	-0.08868	-0.08659	-0.09551		176.2	0.086088	0.103364	0.08536	0.077324
176.4	-0.1371	-0.074	-0.084	-0.09472	-0.08804	-0.08844	-0.08804	-0.08844	-0.09472		176.4	0.091872	0.104096	0.085512	0.078468
176.6	-0.13231	-0.07523	-0.08598	-0.09228	-0.08574	-0.08387	-0.08574	-0.08387	-0.09228		176.6	0.086219	0.100216	0.087808	0.074701
176.8	-0.13693	-0.07672	-0.08592	-0.09537	-0.08622	-0.08406	-0.08622	-0.08406	-0.09537		176.8	0.085098	0.103175	0.084748	0.079338
177	-0.13282	-0.07281	-0.08432	-0.09486	-0.08472	-0.08165	-0.08472	-0.08165	-0.09486		177	0.086613	0.101871	0.084703	0.079318
177.2	-0.13137	-0.06974	-0.0803	-0.09125	-0.08595	-0.08752	-0.08595	-0.08752	-0.09125		177.2	0.089719	0.103076	0.08378	0.078227
177.4	-0.1294	-0.07064	-0.07833	-0.09433	-0.07959	-0.08467	-0.07959	-0.08467	-0.09433		177.4	0.08291	0.107706	0.085613	0.077507
177.6	-0.12895	-0.07214	-0.08021	-0.0906	-0.08733	-0.08392	-0.08733	-0.08392	-0.0906		177.6	0.087053	0.104461	0.084417	0.078515
177.8	-0.12701	-0.06683	-0.07689	-0.09062	-0.08876	-0.08287	-0.08876	-0.08287	-0.09062		177.8	0.083413	0.098953	0.081388	0.077261
178	-0.12962	-0.07075	-0.0766	-0.08971	-0.08392	-0.08339	-0.08392	-0.08339	-0.08971		178	0.085722	0.100648	0.082889	0.076074
178.2	-0.12964	-0.07028	-0.08167	-0.08879	-0.08172	-0.08186	-0.08172	-0.08186	-0.08879		178.2	0.088733	0.09983	0.084007	0.076198
178.4	-0.1304	-0.07079	-0.07729	-0.09026	-0.08604	-0.08151	-0.08604	-0.08151	-0.09026		178.4	0.08347	0.101634	0.085991	0.07751
178.6	-0.1292	-0.0675	-0.07554	-0.08497	-0.07667	-0.08259	-0.07667	-0.08259	-0.08497		178.6	0.083526	0.102875	0.085859	0.080083
178.8	-0.13128	-0.06573	-0.07628	-0.08568	-0.0806	-0.08084	-0.0806	-0.08084	-0.08568		178.8	0.085615	0.103604	0.082454	0.076287
179	-0.12845	-0.06497	-0.07921	-0.08536	-0.08273	-0.08228	-0.08273	-0.08228	-0.08536		179	0.085307	0.096908	0.085127	0.07756
179.2	-0.12781	-0.06509	-0.07317	-0.08284	-0.07815	-0.07914	-0.07815	-0.07914	-0.08284		179.2	0.087605	0.101883	0.083916	0.075716
179.4	-0.12838	-0.06615	-0.07712	-0.08726	-0.07657	-0.07812	-0.07657	-0.07812	-0.08726		179.4	0.089844	0.104306	0.08175	0.07875
179.6	-0.12682	-0.06995	-0.07208	-0.08482	-0.0764	-0.07684	-0.0764	-0.07684	-0.08482		179.6	0.085407	0.102126	0.091186	0.078543
179.8	-0.12654	-0.06228	-0.07554	-0.08103	-0.07971	-0.07796	-0.07971	-0.07796	-0.08103		179.8	0.086297	0.097377	0.083277	0.078394
180	-0.12673	-0.06595	-0.07207	-0.08085	-0.07426	-0.07847	-0.07426	-0.07847	-0.08085		180	0.08678	0.103858	0.081801	0.081116
180.2	-0.12392	-0.06554	-0.0734	-0.08263	-0.07534	-0.07607	-0.07534	-0.07607	-0.08263		180.2	0.087936	0.099821	0.085749	0.074951
180.4	-0.12289	-0.06024	-0.07332	-0.08521	-0.0762	-0.07411	-0.0762	-0.07411	-0.08521		180.4	0.083195	0.097901	0.08036	0.080964
180.6	-0.12506	-0.06525	-0.06872	-0.08012	-0.07566	-0.07406	-0.07566	-0.07406	-0.08012		180.6	0.090917	0.098757	0.084471	0.075401
180.8	-0.11936	-0.05814	-0.0733	-0.07841	-0.07441	-0.07182	-0.07441	-0.07182	-0.07841		180.8	0.090411	0.104201	0.087642	0.082992
181	-0.11799	-0.05776	-0.07322	-0.07763	-0.07777	-0.07227	-0.07777	-0.07227	-0.07763		181	0.086127	0.10043	0.084989	0.079893
181.2	-0.11832	-0.06469	-0.06668	-0.0824	-0.0723	-0.07366	-0.0723	-0.07366	-0.0824		181.2	0.08426	0.098757	0.084317	0.07434
181.4	-0.11778	-0.05853	-0.06828	-0.07965	-0.07296	-0.07373	-0.07296	-0.07373	-0.07965		181.4	0.087918	0.100165	0.084488	0.080422
181.6	-0.12326	-0.06502	-0.06883	-0.07784	-0.07056	-0.06922	-0.07056	-0.06922	-0.07784		181.6	0.09044	0.10472	0.085172	0.079357
181.8	-0.11394	-0.05806	-0.06957	-0.07495	-0.06774	-0.06898	-0.06774	-0.06898	-0.07495		181.8	0.086715	0.100231	0.086225	0.076379
182	-0.12315	-0.06097	-0.0682	-0.07683	-0.0719	-0.07385	-0.0719	-0.07385	-0.07683		182	0.088897	0.103144	0.086146	0.078457
182.2	-0.11746	-0.05771	-0.06506	-0.07821	-0.0696	-0.07297	-0.0696	-0.07297	-0.07821		182.2	0.089409	0.100023	0.087206	0.082308
182.4	-0.10922	-0.05582	-0.0667	-0.0794	-0.07004	-0.0697	-0.07004	-0.0697	-0.0794		182.4	0.088263	0.098821	0.082323	0.07815
182.6	-0.11715	-0.05728	-0.06308	-0.07387	-0.07133	-0.07068	-0.07133	-0.07068	-0.07387		182.6	0.087653	0.096837	0.088881	0.081064
182.8	-0.11733	-0.05767	-0.06857	-0.07461	-0.06732	-0.06636	-0.06732	-0.06636	-0.07461		182.8	0.086901	0.103346	0.086793	0.077041
183	-0.11405	-0.057	-0.06198	-0.07919	-0.07138	-0.06605	-0.07138	-0.06605	-0.07919		183	0.085625	0.097842	0.084337	0.078345
183.2	-0.11358	-0.0524	-0.06092	-0.07257	-0.06762	-0.06875	-0.06762	-0.06875	-0.07257		183.2	0.089091	0.102511	0.082373	0.077043
183.4	-0.11682	-0.05377	-0.06385	-0.07432	-0.0681	-0.06759	-0.0681	-0.06759	-0.07432		183.4	0.09162	0.103457	0.085672	0.077118
183.6	-0.11278	-0.05012	-0.06218	-0.07205	-0.07029	-0.06471	-0.07029	-0.06471	-0.07205		183.6	0.085858	0.097006	0.085933	0.078602
183.8	-0.11358	-0.05319	-0.05793	-0.07123	-0.06198	-0.0676	-0.06198	-0.0676	-0.07123		183.8	0.08791	0.096614	0.088589	0.075537
184	-0.11388	-0.05298	-0.06194	-0.07387	-0.0697	-0.06721	-0.0697	-0.06721	-0.07387		184	0.086114	0.100963	0.08447	0.079666
184.2	-0.11388	-0.05367	-0.06314	-0.07168	-0.06254	-0.06247	-0.06254	-0.06247	-0.07168		184.2	0.088329	0.104535	0.088513	0.078266
184.4	-0.11552	-0.05244	-0.06073	-0.06936	-0.0637	-0.06607	-0.0637	-0.06607	-0.06936		184.4	0.086637	0.100635	0.085543	0.077911
184.6	-0.11092	-0.05377	-0.0587	-0.07096	-0.06543	-0.0676	-0.06543	-0.0676	-0.07096		184.6	0.084913	0.101445	0.085467	0.077837
184.8	-0.11252	-0.05531	-0.06222	-0.07266	-0.06279	-0.05968	-0.06279	-0.05968	-0.07266		184.8	0.085519	0.101355	0.083288	0.077035
185	-0.11312	-0.05096	-0.06084	-0.07112	-0.06603	-0.06043	-0.06603	-0.06043	-0.07112		185	0.090386	0.099588	0.085635	0.075015
185.2	-0.11278	-0.05186	-0.06235	-0.06926	-0.06269	-0.0658	-0.06269	-0.0658	-0.06926		185.2	0.083888	0.103668	0.085689	0.076872
185.4	-0.11212	-0.05061	-0.05563	-0.0696	-0.06079	-0.06331	-0.06079	-0.06331	-0.0696		185.4	0.08795	0.100984	0.085713	0.077777
185.6	-0.1115	-0.04782	-0.06196	-0.06904	-0.05975	-0.06246	-0.05975	-0.06246	-0.06904		185.6	0.085587	0.097752	0.087716	0.078688
185.8	-0.11096	-0.05236	-0.05887	-0.07021	-0.06094	-0.05872	-0.06094	-0.05872	-0.07021		185.8	0.08567	0.101032	0.084943	0.076959
186	-0.11134	-0.04625	-0.06253	-0.0663	-0.05722	-0.06021	-0.05722	-0.06021	-0.0663		186	0.092484	0.100952	0.087522	0.076726
186.2	-0.11029	-0.05044	-0.05789	-0.06419	-0.06184	-0.06601	-0.06184	-0.06601	-0.06419		186.2	0.084589	0.09923	0.085204	0.07894
186.4	-0.10362	-0.0483	-0.06058	-0.07093	-0.06314	-0.05969	-0.06314	-0.05969	-0.07093		186.4	0.092072	0.104448	0.084491	0.078938
186.6	-0.11112	-0.04922	-0.05931	-0.06963	-0.06287	-0.05838	-0.06287	-0.05838	-0.06963		186.6	0.085996	0.101087	0.081078	0.081018
186.8	-0.10488	-0.04544	-0.0554	-0.0621	-0.06053	-0.06261	-0.06053	-0.06261	-0.0621		186.8	0.086077	0.099222	0.084255	0.077107
187	-0.10358	-0.04646	-0.05992	-0.06494	-0.05558	-0.0591	-0.05558	-0.0591	-0.06494		187	0.085545	0.098439	0.081801	0.079772
187.2	-0.10398	-0.04933	-0.05814	-0.06936	-0.05751	-0.05895	-0.05751	-0.05895	-0.06936		187.2	0.092069	0.100415	0.082951	0.077618
187.4	-0.10561	-0.04831	-0.05621	-0.06072	-0.05878	-0.05977	-0.05878	-0.05977	-0.06072		187.4	0.087912	0.098529	0.085472	0.080756
187.6	-0.10788	-0.04431	-0.0559	-0.06468	-0.05547	-0.05743	-0.05547	-0.05743	-0.06468		187.6	0.087146	0.097912	0.084677	0.073756
187.8	-0.10662	-0.04446	-0.05495	-0.06011	-0.05449	-0.05802	-0.05449	-0.05802	-0.06011		187.8	0.08759	0.102462	0.084742	0.078851
188	-0.10335	-0.04548	-0.05547	-0.05902	-0.05655	-0.0558	-0.05655	-0.0558	-0.05902		188	0.084318	0.100312	0.085717	0.083209
188.2	-0.1041	-0.0445	-0.05117	-0.06412	-0.05594	-0.05659	-0.05594	-0.05659	-0.06412		188.2	0.084252	0.101749	0.083285	0.075356
188.4	-0.10457	-0.04266	-0.05162	-0.0646	-0.05944	-0.05346	-0.05944	-0.05346	-0.0646		188.4	0.081326	0.099011	0.080941	0.076432
188.6	-0.10427	-0.0474	-0.05042	-0.06151	-0.05415	-0.05643	-0.05415	-0.05643	-0.06151		188.6	0.086969	0.09711	0.084175	0.081397
188.8	-0.10066	-0.04375	-0.05175	-0.05742	-0.0551	-0.05502	-0.0551	-0.05502	-0.05742		188.8	0.08949	0.106283	0.081221	0.081024
189	-0.09731	-0.04151	-0.05123	-0.06243	-0.05522	-0.05529	-0.05522	-0.05529	-0.06243		189	0.086996	0.099788	0.079936	0.07713
189.2	-0.10195	-0.04309	-0.05005	-0.05984	-0.05433	-0.05315	-0.05433	-0.05315	-0.05984		189.2	0.085951	0.098717	0.081721	0.077909
189.4	-0.10128	-0.03783	-0.05277	-0.05987	-0.053	-0.04995	-0.053	-0.04995	-0.05987		189.4	0.087438	0.103402	0.08549	0.079293
189.6	-0.09785	-0.04422	-0.04731	-0.05657	-0.05216	-0.05407	-0.05216	-0.05407	-0.05657		189.6	0.08567	0.095253	0.084969	0.078665
189.8	-0.0993	-0.04196	-0.0528	-0.0621	-0.053	-0.05298	-0.053	-0.05298	-0.0621		189.8	0.087004	0.099277	0.087485	0.077191
190	-0.10114	-0.03928	-0.05164	-0.06014	-0.0516	-0.05231	-0.0516	-0.05231	-0.06014		190	0.085836	0.094962	0.084071	0.079761
190.2	-0.10062	-0.04396	-0.04956	-0.05559	-0.05301	-0.05326	-0.05301	-0.05326	-0.05559		190.2	0.088525	0.09877	0.077639	0.08157
190.4	-0.10112	-0.03989	-0.04923	-0.05854	-0.05227	-0.05113	-0.05227	-0.05113	-0.05854		190.4	0.084137	0.100507	0.085205	0.081371
190.6	-0.09916	-0.04048	-0.04818	-0.05998	-0.04782	-0.05628	-0.04782	-0.05628	-0.05998		190.6	0.086432	0.098904	0.08822	0.077374
190.8	-0.09481	-0.03542	-0.04822	-0.06054	-0.05095	-0.05527	-0.05095	-0.05527	-0.06054		190.8	0.084862	0.100524	0.080967	0.078952
191	-0.09866	-0.03669	-0.05106	-0.05697	-0.0479	-0.05184	-0.0479	-0.05184	-0.05697		191	0.090363	0.095551	0.082095	0.079927
191.2	-0.09298	-0.04206	-0.04802	-0.056	-0.04499	-0.04947	-0.04499	-0.04947	-0.056		191.2	0.090515	0.098223	0.083051	0.078683
191.4	-0.09651	-0.03939	-0.0473	-0.05847	-0.05018	-0.04891	-0.05018	-0.04891	-0.05847		191.4	0.088619	0.099264	0.084969	0.078246
191.6	-0.09688	-0.03877	-0.04626	-0.05799	-0.04815	-0.0516	-0.04815	-0.0516	-0.05799		191.6	0.083387	0.099734	0.084015	0.075569
191.8	-0.09627	-0.03802	-0.04722	-0.05665	-0.04646	-0.05279	-0.04646	-0.05279	-0.05665		191.8	0.089434	0.099421	0.086505	0.080047
192	-0.09503	-0.03805	-0.04696	-0.05236	-0.04644	-0.05008	-0.04644	-0.05008	-0.05236		192	0.08705	0.100237	0.084435	0.075477
192.2	-0.09689	-0.03819	-0.04754	-0.05533	-0.04668	-0.05177	-0.04668	-0.05177	-0.05533		192.2	0.088682	0.096267	0.08253	0.078982
192.4	-0.09581	-0.04179	-0.04513	-0.0546	-0.04937	-0.04799	-0.04937	-0.04799	-0.0546		192.4	0.085677	0.097525	0.083288	0.074329
192.6	-0.0908	-0.03381	-0.04725	-0.05622	-0.04548	-0.04929	-0.04548	-0.04929	-0.05622		192.6	0.082159	0.098562	0.08284	0.076766
192.8	-0.09571	-0.03932	-0.04453	-0.05283	-0.04469	-0.05096	-0.04469	-0.05096	-0.05283		192.8	0.084464	0.101968	0.086925	0.077681
193	-0.09657	-0.03559	-0.04486	-0.05789	-0.04497	-0.04836	-0.04497	-0.04836	-0.05789		193	0.084226	0.097045	0.083003	0.079398
193.2	-0.08934	-0.03223	-0.03987	-0.05395	-0.04224	-0.04405	-0.04224	-0.04405	-0.05395		193.2	0.088389	0.098022	0.078782	0.079435
193.4	-0.09354	-0.03398	-0.04646	-0.05484	-0.04597	-0.04512	-0.04597	-0.04512	-0.05484		193.4	0.087161	0.101356	0.083358	0.074564
193.6	-0.09424	-0.03545	-0.04406	-0.05259	-0.04558	-0.04407	-0.04558	-0.04407	-0.05259		193.6	0.08606	0.101325	0.083943	0.081097
193.8	-0.09584	-0.03372	-0.04314	-0.05635	-0.0423	-0.04665	-0.0423	-0.04665	-0.05635		193.8	0.085392	0.099667	0.085206	0.078164
194	-0.09411	-0.03499	-0.0399	-0.04882	-0.04237	-0.04291	-0.04237	-0.04291	-0.04882		194	0.085419	0.099823	0.082623	0.077637
194.2	-0.08921	-0.03331	-0.04472	-0.05162	-0.0488	-0.04511	-0.0488	-0.04511	-0.05162		194.2	0.085659	0.097391	0.081369	0.075625
194.4	-0.08761	-0.03422	-0.04417	-0.04802	-0.04081	-0.04832	-0.04081	-0.04832	-0.04802		194.4	0.081784	0.098889	0.083451	0.075268
194.6	-0.08939	-0.03818	-0.04179	-0.05025	-0.04741	-0.04546	-0.04741	-0.04546	-0.05025		194.6	0.086063	0.098672	0.080874	0.077966
194.8	-0.08817	-0.03345	-0.0418	-0.04662	-0.04286	-0.04445	-0.04286	-0.04445	-0.04662		194.8	0.090625	0.096947	0.083514	0.07776
195	-0.08562	-0.03529	-0.04038	-0.0512	-0.03945	-0.04242	-0.03945	-0.04242	-0.0512		195	0.084724	0.099784	0.081867	0.079653
195.2	-0.09184	-0.02717	-0.03892	-0.04984	-0.04241	-0.04455	-0.04241	-0.04455	-0.04984		195.2	0.086728	0.098809	0.086368	0.080639
195.4	-0.09223	-0.0299	-0.04328	-0.05213	-0.04163	-0.04557	-0.04163	-0.04557	-0.05213		195.4	0.084263	0.105187	0.079893	0.080371
195.6	-0.0862	-0.03496	-0.04045	-0.05011	-0.04274	-0.0414	-0.04274	-0.0414	-0.05011		195.6	0.086823	0.096618	0.083058	0.077381
195.8	-0.08625	-0.0307	-0.04049	-0.04919	-0.03791	-0.04359	-0.03791	-0.04359	-0.04919		195.8	0.085996	0.100531	0.084325	0.075431
196	-0.08838	-0.0348	-0.04179	-0.0462	-0.03553	-0.04311	-0.03553	-0.04311	-0.0462		196	0.088879	0.095618	0.08847	0.080897
196.2	-0.0831	-0.0308	-0.03955	-0.04801	-0.04241	-0.04736	-0.04241	-0.04736	-0.04801		196.2	0.084492	0.098801	0.086829	0.076251
196.4	-0.08875	-0.02839	-0.04014	-0.04535	-0.03833	-0.04211	-0.03833	-0.04211	-0.04535		196.4	0.085845	0.101557	0.087338	0.073096
196.6	-0.0882	-0.03157	-0.0394	-0.05083	-0.03825	-0.04377	-0.03825	-0.04377	-0.05083		196.6	0.086618	0.102653	0.085128	0.074609
196.8	-0.08444	-0.02862	-0.03799	-0.05044	-0.04113	-0.04427	-0.04113	-0.04427	-0.05044		196.8	0.085152	0.099085	0.082999	0.081897
197	-0.08155	-0.02577	-0.0402	-0.05113	-0.04034	-0.04207	-0.04034	-0.04207	-0.05113		197	0.083425	0.096688	0.085822	0.074232
197.2	-0.08806	-0.02671	-0.03772	-0.04801	-0.03986	-0.04243	-0.03986	-0.04243	-0.04801		197.2	0.086626	0.100638	0.083565	0.07671
197.4	-0.08864	-0.02834	-0.04272	-0.04427	-0.03657	-0.03674	-0.03657	-0.03674	-0.04427		197.4	0.091478	0.098732	0.081553	0.081325
197.6	-0.08266	-0.02516	-0.03485	-0.0406	-0.03607	-0.04168	-0.03607	-0.04168	-0.0406		197.6	0.089045	0.098324	0.080259	0.075357
197.8	-0.08735	-0.02633	-0.04033	-0.05045	-0.03835	-0.04091	-0.03835	-0.04091	-0.05045		197.8	0.087772	0.097504	0.085837	0.078303
198	-0.08205	-0.0294	-0.03489	-0.04721	-0.0397	-0.04648	-0.0397	-0.04648	-0.04721		198	0.080027	0.098012	0.08355	0.076479
198.2	-0.08721	-0.02537	-0.03649	-0.043	-0.03588	-0.03933	-0.03588	-0.03933	-0.043		198.2	0.08835	0.101726	0.081324	0.074058
198.4	-0.08216	-0.02757	-0.03899	-0.0467	-0.03285	-0.04625	-0.03285	-0.04625	-0.0467		198.4	0.081276	0.097251	0.086013	0.078135
198.6	-0.08138	-0.02686	-0.03745	-0.04593	-0.03486	-0.04069	-0.03486	-0.04069	-0.04593		198.6	0.086658	0.098313	0.086611	0.078925
198.8	-0.08632	-0.02578	-0.03599	-0.04121	-0.03191	-0.04271	-0.03191	-0.04271	-0.04121		198.8	0.0841	0.09661	0.086623	0.077153
199	-0.07979	-0.02393	-0.03822	-0.04257	-0.0364	-0.03955	-0.0364	-0.03955	-0.04257		199	0.08245	0.097615	0.084948	0.076476
199.2	-0.08064	-0.03297	-0.0368	-0.04716	-0.03616	-0.03833	-0.03616	-0.03833	-0.04716		199.2	0.084948	0.098833	0.085551	0.08299
199.4	-0.08334	-0.02335	-0.03678	-0.04443	-0.03743	-0.0394	-0.03743	-0.0394	-0.04443		199.4	0.088862	0.095186	0.082108	0.078945
199.6	-0.08043	-0.02517	-0.03469	-0.04153	-0.037	-0.03812	-0.037	-0.03812	-0.04153		199.6	0.080816	0.102641	0.08086	0.077316
199.8	-0.08019	-0.02906	-0.03567	-0.04143	-0.03701	-0.04123	-0.03701	-0.04123	-0.04143		199.8	0.08621	0.096639	0.081213	0.076184
200	-0.08367	-0.0259	-0.03538	-0.04231	-0.0348	-0.03906	-0.0348	-0.03906	-0.04231		200	0.084841	0.095741	0.083936	0.080024
200.2	-0.07965	-0.02498	-0.03644	-0.04201	-0.0357	-0.03495	-0.0357	-0.03495	-0.04201		200.2	0.085928	0.095578	0.081551	0.075685
200.4	-0.0837	-0.0237	-0.03584	-0.04459	-0.03739	-0.03662	-0.03739	-0.03662	-0.04459		200.4	0.088641	0.098346	0.083778	0.075996
200.6	-0.07826	-0.0273	-0.03438	-0.04023	-0.03266	-0.03837	-0.03266	-0.03837	-0.04023		200.6	0.080064	0.096227	0.084774	0.078976
200.8	-0.08155	-0.02061	-0.03235	-0.04013	-0.03434	-0.03771	-0.03434	-0.03771	-0.04013		200.8	0.08651	0.097218	0.085697	0.077913
201	-0.07847	-0.01965	-0.03502	-0.04299	-0.03323	-0.03657	-0.03323	-0.03657	-0.04299		201	0.085795	0.096444	0.079294	0.081629
201.2	-0.07663	-0.02519	-0.03425	-0.0409	-0.03383	-0.03554	-0.03383	-0.03554	-0.0409		201.2	0.087626	0.099128	0.083815	0.081535
201.4	-0.07838	-0.02588	-0.03681	-0.04071	-0.03566	-0.03275	-0.03566	-0.03275	-0.04071		201.4	0.084314	0.101418	0.08416	0.078551
201.6	-0.08121	-0.02894	-0.03117	-0.04115	-0.02759	-0.03885	-0.02759	-0.03885	-0.04115		201.6	0.087987	0.102414	0.083124	0.07493
201.8	-0.07955	-0.02529	-0.0324	-0.04047	-0.03029	-0.03302	-0.03029	-0.03302	-0.04047		201.8	0.084676	0.094613	0.084523	0.076871
202	-0.07995	-0.0211	-0.03462	-0.0377	-0.03446	-0.03685	-0.03446	-0.03685	-0.0377		202	0.085567	0.096607	0.081535	0.077718
202.2	-0.07892	-0.02302	-0.03139	-0.04083	-0.03204	-0.03544	-0.03204	-0.03544	-0.04083		202.2	0.083636	0.095713	0.081408	0.076124
202.4	-0.07905	-0.02427	-0.03066	-0.03908	-0.03427	-0.03236	-0.03427	-0.03236	-0.03908		202.4	0.090001	0.099674	0.082481	0.076295
202.6	-0.07518	-0.02483	-0.03151	-0.03731	-0.03107	-0.03334	-0.03107	-0.03334	-0.03731		202.6	0.08394	0.098292	0.084334	0.076142
202.8	-0.07444	-0.02518	-0.02857	-0.04106	-0.02671	-0.03516	-0.02671	-0.03516	-0.04106		202.8	0.086019	0.098396	0.079062	0.074764
203	-0.07367	-0.02157	-0.03033	-0.03372	-0.02688	-0.03705	-0.02688	-0.03705	-0.03372		203	0.081547	0.100123	0.080923	0.076679
203.2	-0.07361	-0.02042	-0.02814	-0.03731	-0.03203	-0.03595	-0.03203	-0.03595	-0.03731		203.2	0.082039	0.097036	0.081942	0.074115
203.4	-0.07555	-0.02255	-0.03019	-0.03719	-0.03038	-0.03397	-0.03038	-0.03397	-0.03719		203.4	0.084993	0.093977	0.083513	0.078504
203.6	-0.07436	-0.02129	-0.02897	-0.03449	-0.03108	-0.03749	-0.03108	-0.03749	-0.03449		203.6	0.081848	0.097035	0.085256	0.081382
203.8	-0.08044	-0.02586	-0.02945	-0.03943	-0.02506	-0.03557	-0.02506	-0.03557	-0.03943		203.8	0.082445	0.095764	0.080867	0.076895
204	-0.07258	-0.02323	-0.03321	-0.0365	-0.02866	-0.03343	-0.02866	-0.03343	-0.0365		204	0.084854	0.095364	0.081583	0.074025
204.2	-0.0763	-0.0181	-0.03228	-0.03592	-0.0265	-0.03371	-0.0265	-0.03371	-0.03592		204.2	0.083366	0.094667	0.082131	0.074852
204.4	-0.07836	-0.02402	-0.02891	-0.04045	-0.03206	-0.03233	-0.03206	-0.03233	-0.04045		204.4	0.086226	0.099657	0.078806	0.077742
204.6	-0.07178	-0.02008	-0.02528	-0.03222	-0.029	-0.03166	-0.029	-0.03166	-0.03222		204.6	0.08185	0.094609	0.08252	0.074744
204.8	-0.07406	-0.02205	-0.02948	-0.03641	-0.0256	-0.03541	-0.0256	-0.03541	-0.03641		204.8	0.083806	0.097103	0.078723	0.075598
205	-0.07453	-0.02287	-0.0284	-0.03774	-0.02609	-0.03125	-0.02609	-0.03125	-0.03774		205	0.084314	0.095602	0.083532	0.07439
205.2	-0.07606	-0.02009	-0.02752	-0.03245	-0.03129	-0.03423	-0.03129	-0.03423	-0.03245		205.2	0.082848	0.093527	0.081251	0.078672
205.4	-0.07033	-0.02066	-0.03017	-0.03303	-0.02793	-0.0328	-0.02793	-0.0328	-0.03303		205.4	0.080734	0.096297	0.082368	0.073495
205.6	-0.07269	-0.01504	-0.02615	-0.03409	-0.02828	-0.03318	-0.02828	-0.03318	-0.03409		205.6	0.084856	0.094041	0.084331	0.075679
205.8	-0.07447	-0.02131	-0.03057	-0.03718	-0.02716	-0.03328	-0.02716	-0.03328	-0.03718		205.8	0.083004	0.097122	0.081913	0.078515
206	-0.07467	-0.01968	-0.02845	-0.03336	-0.02921	-0.02949	-0.02921	-0.02949	-0.03336		206	0.082416	0.094479	0.083771	0.078068
206.2	-0.07107	-0.01944	-0.02667	-0.03351	-0.03174	-0.0321	-0.03174	-0.0321	-0.03351		206.2	0.080466	0.096272	0.083669	0.077626
206.4	-0.07027	-0.01379	-0.02971	-0.03957	-0.0253	-0.03254	-0.0253	-0.03254	-0.03957		206.4	0.085896	0.095822	0.081514	0.081565
206.6	-0.07183	-0.01575	-0.02813	-0.03745	-0.0266	-0.03107	-0.0266	-0.03107	-0.03745		206.6	0.081571	0.095033	0.084079	0.07457
206.8	-0.07082	-0.0198	-0.02723	-0.03007	-0.02326	-0.02974	-0.02326	-0.02974	-0.03007		206.8	0.083799	0.096353	0.081893	0.073965
207	-0.06607	-0.01732	-0.02609	-0.03573	-0.02517	-0.02885	-0.02517	-0.02885	-0.03573		207	0.082514	0.097402	0.077252	0.077043
207.2	-0.0701	-0.01361	-0.02465	-0.03126	-0.02654	-0.0264	-0.02654	-0.0264	-0.03126		207.2	0.084162	0.096884	0.081895	0.073962
207.4	-0.06998	-0.01685	-0.02425	-0.03183	-0.02114	-0.03249	-0.02114	-0.03249	-0.03183		207.4	0.081656	0.096922	0.079352	0.07977
207.6	-0.07209	-0.01472	-0.02414	-0.03326	-0.02491	-0.02644	-0.02491	-0.02644	-0.03326		207.6	0.084217	0.097318	0.079867	0.07689
207.8	-0.06993	-0.01455	-0.02518	-0.03181	-0.02386	-0.03256	-0.02386	-0.03256	-0.03181		207.8	0.080637	0.092638	0.082087	0.08044
208	-0.07319	-0.02058	-0.0279	-0.03213	-0.02409	-0.02944	-0.02409	-0.02944	-0.03213		208	0.081522	0.096465	0.07938	0.075864
208.2	-0.07051	-0.01762	-0.02702	-0.03021	-0.02266	-0.02935	-0.02266	-0.02935	-0.03021		208.2	0.08136	0.091532	0.083731	0.077328
208.4	-0.06731	-0.01384	-0.02428	-0.03018	-0.02474	-0.02859	-0.02474	-0.02859	-0.03018		208.4	0.084648	0.096138	0.082998	0.073126
208.6	-0.06673	-0.01647	-0.0238	-0.02905	-0.02124	-0.02773	-0.02124	-0.02773	-0.02905		208.6	0.081073	0.09377	0.083246	0.075438
208.8	-0.06391	-0.01279	-0.02618	-0.0303	-0.02287	-0.02925	-0.02287	-0.02925	-0.0303		208.8	0.079834	0.094814	0.084247	0.079584
209	-0.07212	-0.01789	-0.02492	-0.03603	-0.02501	-0.02715	-0.02501	-0.02715	-0.03603		209	0.086661	0.094668	0.082775	0.074393
209.2	-0.0676	-0.0181	-0.02565	-0.03599	-0.02523	-0.02612	-0.02523	-0.02612	-0.03599		209.2	0.089523	0.096406	0.080363	0.07402
209.4	-0.07087	-0.01665	-0.02085	-0.03093	-0.01976	-0.02763	-0.01976	-0.02763	-0.03093		209.4	0.08618	0.090732	0.080271	0.078688
209.6	-0.07038	-0.01751	-0.02313	-0.02591	-0.02052	-0.02766	-0.02052	-0.02766	-0.02591		209.6	0.077344	0.093194	0.081258	0.075873
209.8	-0.06556	-0.01408	-0.0244	-0.02948	-0.02335	-0.02875	-0.02335	-0.02875	-0.02948		209.8	0.083179	0.091195	0.079076	0.076322
210	-0.0687	-0.01856	-0.02638	-0.02783	-0.023	-0.02418	-0.023	-0.02418	-0.02783		210	0.084014	0.090495	0.081039	0.079961
210.2	-0.06791	-0.01568	-0.02718	-0.0274	-0.02088	-0.0291	-0.02088	-0.0291	-0.0274		210.2	0.078718	0.09392	0.079264	0.076264
210.4	-0.06403	-0.01778	-0.02118	-0.03133	-0.02199	-0.02554	-0.02199	-0.02554	-0.03133		210.4	0.080677	0.091997	0.080198	0.075725
210.6	-0.0639	-0.01297	-0.02329	-0.02977	-0.02176	-0.02843	-0.02176	-0.02843	-0.02977		210.6	0.07772	0.092604	0.083774	0.076848
210.8	-0.06711	-0.01228	-0.0242	-0.03128	-0.02071	-0.02426	-0.02071	-0.02426	-0.03128		210.8	0.08018	0.091466	0.081898	0.071453
211	-0.06761	-0.01349	-0.02437	-0.03034	-0.02133	-0.02557	-0.02133	-0.02557	-0.03034		211	0.08331	0.095687	0.085385	0.075902
211.2	-0.06486	-0.01719	-0.02562	-0.03143	-0.01874	-0.02707	-0.01874	-0.02707	-0.03143		211.2	0.081122	0.093473	0.081895	0.07375
211.4	-0.06676	-0.01231	-0.01997	-0.02791	-0.02377	-0.02523	-0.02377	-0.02523	-0.02791		211.4	0.082544	0.096349	0.079433	0.078215
211.6	-0.06053	-0.01607	-0.02351	-0.02956	-0.02108	-0.0294	-0.02108	-0.0294	-0.02956		211.6	0.082542	0.092281	0.082826	0.075703
211.8	-0.06087	-0.01856	-0.02139	-0.02807	-0.02083	-0.02271	-0.02083	-0.02271	-0.02807		211.8	0.08821	0.094255	0.076298	0.074027
212	-0.06657	-0.01053	-0.02057	-0.02438	-0.01655	-0.02462	-0.01655	-0.02462	-0.02438		212	0.079508	0.096939	0.077478	0.074888
212.2	-0.05841	-0.01348	-0.02265	-0.02564	-0.01772	-0.02715	-0.01772	-0.02715	-0.02564		212.2	0.084199	0.094855	0.07891	0.074401
212.4	-0.06266	-0.01291	-0.01864	-0.02611	-0.01941	-0.02311	-0.01941	-0.02311	-0.02611		212.4	0.084723	0.091469	0.081276	0.079139
212.6	-0.06365	-0.01839	-0.01594	-0.02608	-0.02128	-0.03006	-0.02128	-0.03006	-0.02608		212.6	0.084202	0.093737	0.080376	0.072711
212.8	-0.06488	-0.01181	-0.01706	-0.0273	-0.01964	-0.02484	-0.01964	-0.02484	-0.0273		212.8	0.084484	0.091005	0.080278	0.080305
213	-0.06508	-0.01532	-0.02002	-0.02866	-0.02187	-0.0261	-0.02187	-0.0261	-0.02866		213	0.082406	0.092067	0.079734	0.076179
213.2	-0.05895	-0.01176	-0.02349	-0.02451	-0.0213	-0.02506	-0.0213	-0.02506	-0.02451		213.2	0.083851	0.095414	0.080729	0.075721
213.4	-0.0664	-0.0121	-0.01805	-0.02382	-0.0229	-0.02213	-0.0229	-0.02213	-0.02382		213.4	0.083067	0.096862	0.076425	0.07661
213.6	-0.06167	-0.01032	-0.02049	-0.03033	-0.01769	-0.02585	-0.01769	-0.02585	-0.03033		213.6	0.082063	0.092822	0.080122	0.072296
213.8	-0.06258	-0.01401	-0.01909	-0.02869	-0.01244	-0.02766	-0.01244	-0.02766	-0.02869		213.8	0.084967	0.090521	0.078856	0.07734
214	-0.06404	-0.01205	-0.01908	-0.02616	-0.02087	-0.022	-0.02087	-0.022	-0.02616		214	0.079542	0.096289	0.079633	0.076022
214.2	-0.06185	-0.01336	-0.01867	-0.02474	-0.0232	-0.02612	-0.0232	-0.02612	-0.02474		214.2	0.075674	0.096699	0.083871	0.074207
214.4	-0.06457	-0.00953	-0.01969	-0.02557	-0.01949	-0.02417	-0.01949	-0.02417	-0.02557		214.4	0.081936	0.093844	0.083492	0.075391
214.6	-0.06296	-0.00711	-0.02	-0.02271	-0.01702	-0.02381	-0.01702	-0.02381	-0.02271		214.6	0.084983	0.094054	0.081152	0.072752
214.8	-0.06119	-0.00942	-0.01624	-0.02691	-0.01683	-0.02599	-0.01683	-0.02599	-0.02691		214.8	0.080468	0.093417	0.079215	0.076753
215	-0.06487	-0.01773	-0.02195	-0.02743	-0.01403	-0.02237	-0.01403	-0.02237	-0.02743		215	0.082699	0.09382	0.080141	0.076928
215.2	-0.06004	-0.01203	-0.01664	-0.02436	-0.01726	-0.02272	-0.01726	-0.02272	-0.02436		215.2	0.081881	0.093612	0.080492	0.074526
215.4	-0.0588	-0.01006	-0.01909	-0.02557	-0.01502	-0.02753	-0.01502	-0.02753	-0.02557		215.4	0.084372	0.094605	0.083385	0.071715
215.6	-0.05906	-0.00882	-0.02074	-0.02337	-0.01522	-0.01816	-0.01522	-0.01816	-0.02337		215.6	0.080042	0.095576	0.078289	0.075661
215.8	-0.05891	-0.00891	-0.01471	-0.02168	-0.01271	-0.02466	-0.01271	-0.02466	-0.02168		215.8	0.081236	0.091397	0.083361	0.074106
216	-0.05258	-0.01274	-0.01833	-0.02192	-0.01673	-0.01754	-0.01673	-0.01754	-0.02192		216	0.076353	0.090846	0.079416	0.07545
216.2	-0.05721	-0.00696	-0.01372	-0.02156	-0.01699	-0.02377	-0.01699	-0.02377	-0.02156		216.2	0.080327	0.095675	0.075792	0.072717
216.4	-0.06147	-0.01078	-0.0225	-0.02316	-0.01655	-0.02519	-0.01655	-0.02519	-0.02316		216.4	0.080786	0.091148	0.081225	0.074034
216.6	-0.05912	-0.00981	-0.02022	-0.02416	-0.01326	-0.02472	-0.01326	-0.02472	-0.02416		216.6	0.081445	0.090771	0.078021	0.072304
216.8	-0.05888	-0.01093	-0.01889	-0.02263	-0.01555	-0.02227	-0.01555	-0.02227	-0.02263		216.8	0.082617	0.087576	0.082767	0.074318
217	-0.05565	-0.00582	-0.01626	-0.02285	-0.01572	-0.02687	-0.01572	-0.02687	-0.02285		217	0.080685	0.091786	0.077925	0.07725
217.2	-0.05805	-0.01312	-0.01765	-0.02125	-0.01512	-0.02049	-0.01512	-0.02049	-0.02125		217.2	0.081298	0.092391	0.077837	0.072115
217.4	-0.05611	-0.00831	-0.02225	-0.02174	-0.01558	-0.0186	-0.01558	-0.0186	-0.02174		217.4	0.081838	0.095452	0.080161	0.075439
217.6	-0.05671	-0.00984	-0.02091	-0.02561	-0.01584	-0.02389	-0.01584	-0.02389	-0.02561		217.6	0.085058	0.090986	0.081282	0.076679
217.8	-0.05939	-0.01018	-0.01675	-0.02101	-0.01476	-0.01905	-0.01476	-0.01905	-0.02101		217.8	0.083659	0.092555	0.082643	0.074082
218	-0.05719	-0.00657	-0.01442	-0.02148	-0.01639	-0.01736	-0.01639	-0.01736	-0.02148		218	0.080117	0.092976	0.082734	0.074585
218.2	-0.05987	-0.01003	-0.01799	-0.02525	-0.01143	-0.02087	-0.01143	-0.02087	-0.02525		218.2	0.08185	0.089173	0.078606	0.071505
218.4	-0.05637	-0.00714	-0.01442	-0.02272	-0.01395	-0.02404	-0.01395	-0.02404	-0.02272		218.4	0.079356	0.088184	0.078546	0.076065
218.6	-0.05759	-0.00973	-0.01917	-0.02069	-0.01388	-0.01949	-0.01388	-0.01949	-0.02069		218.6	0.080989	0.087881	0.081561	0.075437
218.8	-0.05957	-0.01275	-0.01864	-0.02085	-0.01491	-0.02063	-0.01491	-0.02063	-0.02085		218.8	0.079676	0.09121	0.079077	0.077875
219	-0.05466	-0.00886	-0.01724	-0.0197	-0.01204	-0.02367	-0.01204	-0.02367	-0.0197		219	0.0831	0.089656	0.077941	0.076644
219.2	-0.05734	-0.00938	-0.0195	-0.0212	-0.01731	-0.01815	-0.01731	-0.01815	-0.0212		219.2	0.085606	0.088783	0.083891	0.076294
219.4	-0.05751	-0.0114	-0.01925	-0.02299	-0.01368	-0.01811	-0.01368	-0.01811	-0.02299		219.4	0.084458	0.092258	0.07882	0.073548
219.6	-0.05784	-0.00836	-0.0137	-0.0237	-0.01286	-0.02057	-0.01286	-0.02057	-0.0237		219.6	0.082785	0.091486	0.08187	0.076893
219.8	-0.05883	-0.008	-0.0153	-0.02046	-0.0131	-0.02071	-0.0131	-0.02071	-0.02046		219.8	0.086625	0.091749	0.075793	0.075906
220	-0.05752	-0.006	-0.01863	-0.02097	-0.01623	-0.01922	-0.01623	-0.01922	-0.02097		220	0.083797	0.095811	0.076193	0.079399
220.2	-0.05643	-0.011	-0.01438	-0.02202	-0.01262	-0.02391	-0.01262	-0.02391	-0.02202		220.2	0.084759	0.092248	0.075036	0.072399
220.4	-0.05805	-0.00971	-0.00923	-0.02407	-0.01179	-0.01385	-0.01179	-0.01385	-0.02407		220.4	0.081424	0.090608	0.081036	0.072327
220.6	-0.05701	-0.00587	-0.0089	-0.02227	-0.00912	-0.02127	-0.00912	-0.02127	-0.02227		220.6	0.084053	0.089091	0.07666	0.076414
220.8	-0.05485	-0.0055	-0.01523	-0.0175	-0.01434	-0.01763	-0.01434	-0.01763	-0.0175		220.8	0.082312	0.090246	0.078674	0.074905
221	-0.05856	-0.00651	-0.0147	-0.02166	-0.01497	-0.0167	-0.01497	-0.0167	-0.02166		221	0.081635	0.088446	0.078688	0.071104
221.2	-0.05351	-0.00583	-0.01268	-0.01642	-0.01448	-0.01805	-0.01448	-0.01805	-0.01642		221.2	0.080643	0.090694	0.079467	0.075573
221.4	-0.05564	-0.00501	-0.01827	-0.02057	-0.01454	-0.02169	-0.01454	-0.02169	-0.02057		221.4	0.085824	0.089159	0.079714	0.073683
221.6	-0.05658	-0.00592	-0.01371	-0.02389	-0.01065	-0.02045	-0.01065	-0.02045	-0.02389		221.6	0.083814	0.090253	0.076222	0.074546
221.8	-0.05472	-0.00367	-0.01133	-0.02071	-0.00682	-0.02051	-0.00682	-0.02051	-0.02071		221.8	0.081773	0.094171	0.07519	0.071095
222	-0.05495	-0.0057	-0.01394	-0.01711	-0.00917	-0.01617	-0.00917	-0.01617	-0.01711		222	0.082254	0.089042	0.081503	0.071435
222.2	-0.05863	-0.00516	-0.01754	-0.0143	-0.01296	-0.01461	-0.01296	-0.01461	-0.0143		222.2	0.079255	0.088646	0.079758	0.073663
222.4	-0.05122	-0.00432	-0.0144	-0.01749	-0.01086	-0.02023	-0.01086	-0.02023	-0.01749		222.4	0.081008	0.09047	0.078713	0.074443
222.6	-0.05817	-0.00712	-0.01047	-0.02373	-0.01138	-0.01632	-0.01138	-0.01632	-0.02373		222.6	0.081839	0.087375	0.078716	0.073914
222.8	-0.0569	-0.00978	-0.01541	-0.01566	-0.00989	-0.01522	-0.00989	-0.01522	-0.01566		222.8	0.081583	0.092546	0.080421	0.076571
223	-0.05362	-0.00563	-0.01554	-0.01617	-0.00889	-0.01774	-0.00889	-0.01774	-0.01617		223	0.083744	0.096078	0.081493	0.072572
223.2	-0.05496	-0.00862	-0.01453	-0.01726	-0.01098	-0.01469	-0.01098	-0.01469	-0.01726		223.2	0.081822	0.0908	0.085192	0.073985
223.4	-0.05398	-0.00516	-0.00895	-0.01733	-0.01068	-0.01492	-0.01068	-0.01492	-0.01733		223.4	0.084239	0.092972	0.079073	0.074985
223.6	-0.05471	-0.00131	-0.01075	-0.01659	-0.00988	-0.01913	-0.00988	-0.01913	-0.01659		223.6	0.085776	0.093378	0.077977	0.072708
223.8	-0.05298	-0.00391	-0.01265	-0.01954	-0.01108	-0.01261	-0.01108	-0.01261	-0.01954		223.8	0.081613	0.092024	0.078622	0.076697
224	-0.05343	-0.00579	-0.01203	-0.0191	-0.01046	-0.01481	-0.01046	-0.01481	-0.0191		224	0.082936	0.091801	0.077164	0.073541
224.2	-0.05491	-0.00332	-0.00984	-0.01717	-0.00768	-0.01611	-0.00768	-0.01611	-0.01717		224.2	0.079093	0.086599	0.08079	0.071304
224.4	-0.0515	-0.00317	-0.01048	-0.02057	-0.01114	-0.01605	-0.01114	-0.01605	-0.02057		224.4	0.086259	0.091771	0.079148	0.071317
224.6	-0.0544	-0.00251	-0.01744	-0.01784	-0.00962	-0.0157	-0.00962	-0.0157	-0.01784		224.6	0.082167	0.090473	0.07981	0.070474
224.8	-0.05183	-0.00884	-0.01406	-0.0153	-0.01206	-0.01711	-0.01206	-0.01711	-0.0153		224.8	0.084058	0.093211	0.076899	0.075941
225	-0.05151	-0.00231	-0.01064	-0.01973	-0.01053	-0.01493	-0.01053	-0.01493	-0.01973		225	0.079335	0.093496	0.079665	0.072459
225.2	-0.05305	-0.00472	-0.01257	-0.01565	-0.00164	-0.01477	-0.00164	-0.01477	-0.01565		225.2	0.086257	0.091602	0.080421	0.07319
225.4	-0.05676	-0.00384	-0.01442	-0.01826	-0.00846	-0.01754	-0.00846	-0.01754	-0.01826		225.4	0.081001	0.092523	0.080937	0.075035
225.6	-0.04769	-0.00405	-0.00979	-0.01721	-0.01145	-0.01634	-0.01145	-0.01634	-0.01721		225.6	0.078714	0.090092	0.080673	0.071889
225.8	-0.04663	-0.00404	-0.01384	-0.01861	-0.00946	-0.01204	-0.00946	-0.01204	-0.01861		225.8	0.080544	0.087181	0.07899	0.078603
226	-0.05001	0.000906	-0.00925	-0.01287	-0.01021	-0.01804	-0.01021	-0.01804	-0.01287		226	0.078917	0.088286	0.078492	0.071941
226.2	-0.05057	0.001411	-0.01024	-0.01827	-0.0093	-0.01526	-0.0093	-0.01526	-0.01827		226.2	0.086487	0.089531	0.079513	0.068892
226.4	-0.04746	-0.00116	-0.01258	-0.01692	-0.00946	-0.01496	-0.00946	-0.01496	-0.01692		226.4	0.080684	0.092695	0.073353	0.074025
226.6	-0.04455	-0.00395	-0.01064	-0.01628	-0.01254	-0.0195	-0.01254	-0.0195	-0.01628		226.6	0.084681	0.088844	0.077847	0.071835
226.8	-0.04961	-0.00207	-0.01386	-0.01575	-0.00711	-0.01846	-0.00711	-0.01846	-0.01575		226.8	0.081162	0.087806	0.078584	0.072037
227	-0.05224	-0.00137	-0.01136	-0.01874	-0.00878	-0.01689	-0.00878	-0.01689	-0.01874		227	0.080005	0.092684	0.079451	0.070171
227.2	-0.05022	-0.00334	-0.01057	-0.01462	-0.0077	-0.01564	-0.0077	-0.01564	-0.01462		227.2	0.07761	0.086192	0.080429	0.074287
227.4	-0.04896	-0.00193	-0.01247	-0.01347	-0.00442	-0.0127	-0.00442	-0.0127	-0.01347		227.4	0.08064	0.086532	0.077819	0.07515
227.6	-0.04823	-0.00026	-0.01412	-0.01313	-0.00327	-0.01604	-0.00327	-0.01604	-0.01313		227.6	0.081856	0.08921	0.078402	0.068762
227.8	-0.04962	-0.00108	-0.00799	-0.01592	-0.00934	-0.0141	-0.00934	-0.0141	-0.01592		227.8	0.081211	0.090046	0.07751	0.070165
228	-0.04523	-0.00155	-0.00404	-0.01646	-0.00636	-0.01753	-0.00636	-0.01753	-0.01646		228	0.082779	0.083175	0.077882	0.073823
228.2	-0.04704	0.003055	-0.01165	-0.01715	-0.00943	-0.01577	-0.00943	-0.01577	-0.01715		228.2	0.08118	0.090478	0.07702	0.071359
228.4	-0.04901	-0.00476	-0.01267	-0.01112	-0.0043	-0.01191	-0.0043	-0.01191	-0.01112		228.4	0.080687	0.095399	0.077201	0.072816
228.6	-0.04543	-0.00704	-0.00894	-0.01531	-0.00565	-0.01351	-0.00565	-0.01351	-0.01531		228.6	0.083721	0.089411	0.082808	0.068711
228.8	-0.04858	0.004597	-0.00935	-0.01276	-0.01061	-0.01236	-0.01061	-0.01236	-0.01276		228.8	0.080216	0.086649	0.080347	0.071342
229	-0.04729	-0.00059	-0.00868	-0.0095	-0.00726	-0.01414	-0.00726	-0.01414	-0.0095		229	0.078617	0.08982	0.078081	0.069573
229.2	-0.04624	-0.00179	-0.01308	-0.01115	-0.00665	-0.01141	-0.00665	-0.01141	-0.01115		229.2	0.080927	0.093136	0.075617	0.073645
229.4	-0.05127	-0.00182	-0.00905	-0.0122	-0.00423	-0.01317	-0.00423	-0.01317	-0.0122		229.4	0.076546	0.086948	0.079878	0.070712
229.6	-0.04928	-0.00287	-0.00916	-0.01343	-0.0094	-0.01217	-0.0094	-0.01217	-0.01343		229.6	0.078602	0.086027	0.08121	0.074838
229.8	-0.0457	-0.00237	-0.01181	-0.01232	-0.00307	-0.01335	-0.00307	-0.01335	-0.01232		229.8	0.077009	0.082331	0.077727	0.072324
230	-0.0483	0.004837	-0.00549	-0.01208	-0.0029	-0.01693	-0.0029	-0.01693	-0.01208		230	0.082347	0.087468	0.076766	0.070695
230.2	-0.04902	0.002668	-0.01139	-0.01247	4.03e-05	-0.01109	4.03e-05	-0.01109	-0.01247		230.2	0.081321	0.085579	0.074857	0.073116
230.4	-0.04517	-0.0016	-0.00973	-0.01243	-0.0016	-0.01259	-0.0016	-0.01259	-0.01243		230.4	0.078896	0.086217	0.075377	0.067774
230.6	-0.04551	-0.00417	-0.00783	-0.00898	-0.00917	-0.01444	-0.00917	-0.01444	-0.00898		230.6	0.079055	0.086099	0.077872	0.072063
230.8	-0.04637	-0.00395	-0.01202	-0.01404	-0.0076	-0.01137	-0.0076	-0.01137	-0.01404		230.8	0.080998	0.08821	0.078968	0.071154
231	-0.04612	0.002061	-0.00734	-0.01289	-0.00736	-0.0156	-0.00736	-0.0156	-0.01289		231	0.080245	0.08593	0.080405	0.071949
231.2	-0.04702	-0.00274	-0.00906	-0.00897	-0.00227	-0.0141	-0.00227	-0.0141	-0.00897		231.2	0.079279	0.08791	0.083917	0.072799
231.4	-0.05072	-0.00435	-0.00662	-0.01261	-0.00403	-0.01535	-0.00403	-0.01535	-0.01261		231.4	0.080742	0.087641	0.080054	0.073293
231.6	-0.04933	0.003911	-0.00584	-0.01204	-0.00501	-0.01172	-0.00501	-0.01172	-0.01204		231.6	0.078015	0.091167	0.080245	0.073128
231.8	-0.04196	-0.00089	-0.00825	-0.01521	-0.00405	-0.01441	-0.00405	-0.01441	-0.01521		231.8	0.079954	0.088105	0.079809	0.071311
232	-0.0447	0.001238	-0.00674	-0.01238	-0.00493	-0.01491	-0.00493	-0.01491	-0.01238		232	0.079538	0.089901	0.078966	0.07034
232.2	-0.0457	-0.00202	-0.00741	-0.01313	-0.00568	-0.01162	-0.00568	-0.01162	-0.01313		232.2	0.077295	0.086851	0.07551	0.074084
232.4	-0.04667	0.000626	-0.01108	-0.01134	-0.00334	-0.01331	-0.00334	-0.01331	-0.01134		232.4	0.079849	0.089485	0.075625	0.072918
232.6	-0.04639	-0.00083	-0.00747	-0.01463	-0.00482	-0.00943	-0.00482	-0.00943	-0.01463		232.6	0.079561	0.087053	0.081036	0.071547
232.8	-0.04506	0.000972	-0.01025	-0.0109	-0.00445	-0.01019	-0.00445	-0.01019	-0.0109		232.8	0.076034	0.090223	0.075872	0.067855
233	-0.04198	0.001918	-0.00954	-0.00741	-0.00499	-0.01347	-0.00499	-0.01347	-0.00741		233	0.083341	0.087549	0.079514	0.071094
233.2	-0.04461	0.001894	-0.00954	-0.01266	0.00085	-0.01282	0.00085	-0.01282	-0.01266		233.2	0.078871	0.086376	0.080506	0.071963
233.4	-0.04496	0.001344	-0.00928	-0.01027	-0.00842	-0.01076	-0.00842	-0.01076	-0.01027		233.4	0.078068	0.088071	0.075717	0.066336
233.6	-0.04813	0.001328	-0.00708	-0.00914	-0.00099	-0.00897	-0.00099	-0.00897	-0.00914		233.6	0.075607	0.088799	0.076996	0.072785
233.8	-0.04011	0.002327	-0.00756	-0.01366	-0.00054	-0.01266	-0.00054	-0.01266	-0.01366		233.8	0.073259	0.082422	0.074506	0.069618
234	-0.04409	-0.00474	-0.00509	-0.01191	-0.00484	-0.01212	-0.00484	-0.01212	-0.01191		234	0.075954	0.088994	0.076242	0.072798
234.2	-0.04114	0.001583	-0.00527	-0.00895	-0.00123	-0.01111	-0.00123	-0.01111	-0.00895		234.2	0.075534	0.088647	0.076265	0.073471
234.4	-0.04697	0.000736	-0.00905	-0.0112	-0.00338	-0.00751	-0.00338	-0.00751	-0.0112		234.4	0.076473	0.085701	0.077797	0.070202
234.6	-0.0482	0.003093	-0.01039	-0.0098	-0.00347	-0.00877	-0.00347	-0.00877	-0.0098		234.6	0.080952	0.088297	0.075677	0.070724
234.8	-0.04456	-0.00258	-0.00563	-0.00857	-0.00616	-0.01498	-0.00616	-0.01498	-0.00857		234.8	0.074615	0.08479	0.072902	0.069194
235	-0.04037	0.002884	-0.00696	-0.01011	-0.00262	-0.00902	-0.00262	-0.00902	-0.01011		235	0.074988	0.086774	0.073939	0.072964
235.2	-0.04524	-0.00304	-0.00537	-0.01023	-0.00288	-0.01019	-0.00288	-0.01019	-0.01023		235.2	0.075387	0.086723	0.077662	0.072623
235.4	-0.0428	0.003038	-0.0072	-0.01239	-0.00699	-0.00885	-0.00699	-0.00885	-0.01239		235.4	0.077951	0.088869	0.074047	0.06913
235.6	-0.03895	0.000125	-0.00711	-0.00703	-0.00279	-0.01394	-0.00279	-0.01394	-0.00703		235.6	0.079127	0.084778	0.076127	0.070799
235.8	-0.0426	0.002557	-0.00734	-0.00965	-0.00327	-0.01374	-0.00327	-0.01374	-0.00965		235.8	0.081601	0.09016	0.078785	0.07401
236	-0.04607	-0.00148	-0.00796	-0.00796	-0.00044	-0.00978	-0.00044	-0.00978	-0.00796		236	0.077939	0.082898	0.078183	0.072343
236.2	-0.03984	-0.00103	-0.00887	-0.00861	-0.001	-0.01051	-0.001	-0.01051	-0.00861		236.2	0.075701	0.089908	0.076043	0.066817
236.4	-0.04102	0.002661	-0.00549	-0.007	-0.00657	-0.00813	-0.00657	-0.00813	-0.007		236.4	0.076877	0.087479	0.072771	0.069898
236.6	-0.04701	-5.4e-05	-0.00355	-0.00909	-0.00112	-0.00833	-0.00112	-0.00833	-0.00909		236.6	0.082888	0.085431	0.07934	0.0722
236.8	-0.04682	-0.00187	-0.0078	-0.00391	-0.00393	-0.00653	-0.00393	-0.00653	-0.00391		236.8	0.076537	0.086149	0.076535	0.069687
237	-0.04098	0.003258	-0.01251	-0.00769	-0.00165	-0.0128	-0.00165	-0.0128	-0.00769		237	0.082813	0.084945	0.077715	0.075209
237.2	-0.04357	0.002464	-0.00557	-0.00686	-0.00113	-0.00768	-0.00113	-0.00768	-0.00686		237.2	0.078108	0.083016	0.077209	0.070232
237.4	-0.04789	-0.0003	-0.00915	-0.00588	-0.00505	-0.00966	-0.00505	-0.00966	-0.00588		237.4	0.07625	0.084018	0.078005	0.068895
237.6	-0.04326	0.002281	-0.00483	-0.00594	0.003285	-0.00654	0.003285	-0.00654	-0.00594		237.6	0.07407	0.081845	0.075564	0.067508
237.8	-0.04092	0.003684	-0.00803	-0.00754	0.000622	-0.00848	0.000622	-0.00848	-0.00754		237.8	0.078691	0.086374	0.072685	0.071395
238	-0.04553	0.006188	-0.00916	-0.00987	-0.00442	-0.00862	-0.00442	-0.00862	-0.00987		238	0.078229	0.089746	0.073173	0.074103
238.2	-0.03802	0.005368	-0.00435	-0.01157	0.002236	-0.01267	0.002236	-0.01267	-0.01157		238.2	0.077156	0.088341	0.076887	0.074625
238.4	-0.0407	-0.00098	-0.0066	-0.00944	-0.00134	-0.01008	-0.00134	-0.01008	-0.00944		238.4	0.078246	0.086819	0.078516	0.071365
238.6	-0.03972	0.003544	-0.00575	-0.0088	-0.00079	-0.01107	-0.00079	-0.01107	-0.0088		238.6	0.076377	0.085683	0.075033	0.068822
238.8	-0.0402	0.00413	-0.00904	-0.00415	-0.00023	-0.00978	-0.00023	-0.00978	-0.00415		238.8	0.079183	0.087901	0.078051	0.067003
239	-0.04228	0.000146	-0.00511	-0.00474	-0.00377	-0.01003	-0.00377	-0.01003	-0.00474		239	0.077388	0.082581	0.072341	0.067159
239.2	-0.03614	-0.00269	-0.00549	-0.00974	0.00013	-0.01109	0.00013	-0.01109	-0.00974		239.2	0.07946	0.082463	0.075469	0.069029
239.4	-0.0455	-0.00086	-0.00383	-0.00758	0.000448	-0.00699	0.000448	-0.00699	-0.00758		239.4	0.074268	0.084433	0.078095	0.075167
239.6	-0.0431	0.000818	-0.00024	-0.00576	-0.00012	-0.00788	-0.00012	-0.00788	-0.00576		239.6	0.078232	0.083277	0.074666	0.072548
239.8	-0.03955	-0.0019	-0.00823	-0.00702	-0.00121	-0.00582	-0.00121	-0.00582	-0.00702		239.8	0.075672	0.086065	0.073833	0.071833
240	-0.03605	0.003669	-0.00254	-0.00382	-0.00421	-0.0089	-0.00421	-0.0089	-0.00382		240	0.080581	0.083612	0.076467	0.071866
240.2	-0.04197	0.003124	-0.00344	-0.00941	0.003136	-0.00568	0.003136	-0.00568	-0.00941		240.2	0.075413	0.085406	0.075813	0.071844
240.4	-0.03936	0.006888	-0.00618	-0.00781	-0.00233	-0.01359	-0.00233	-0.01359	-0.00781		240.4	0.073299	0.088197	0.076476	0.075923
240.6	-0.03726	-0.00133	0.000207	-0.00717	-0.00243	-0.00845	-0.00243	-0.00845	-0.00717		240.6	0.081289	0.084475	0.071622	0.068307
240.8	-0.03458	-0.00197	-0.00329	-0.00537	0.002404	-0.01093	0.002404	-0.01093	-0.00537		240.8	0.07674	0.084834	0.078365	0.069895
241	-0.03986	-0.00148	-0.00518	-0.00483	0.000354	-0.00928	0.000354	-0.00928	-0.00483		241	0.072437	0.084377	0.079819	0.073604
241.2	-0.03872	0.002126	-0.0053	-0.00542	0.004629	-0.00762	0.004629	-0.00762	-0.00542		241.2	0.074203	0.083939	0.075868	0.073465
241.4	-0.03888	0.004286	-0.00662	-0.00882	0.001317	-0.00578	0.001317	-0.00578	-0.00882		241.4	0.076376	0.086148	0.072855	0.072896
241.6	-0.03724	0.007567	-0.00266	-0.00497	0.003428	-0.00668	0.003428	-0.00668	-0.00497		241.6	0.075156	0.08727	0.07488	0.067271
241.8	-0.03981	0.006593	-0.00242	-0.00358	-0.00169	-0.00962	-0.00169	-0.00962	-0.00358		241.8	0.076504	0.08352	0.076207	0.068817
242	-0.03513	0.002451	-0.00443	-0.00733	-5.6e-05	-0.00786	-5.6e-05	-0.00786	-0.00733		242	0.078949	0.083528	0.076615	0.070911
242.2	-0.03746	0.002585	-0.00137	-0.00328	0.004456	-0.01198	0.004456	-0.01198	-0.00328		242.2	0.078862	0.082782	0.075107	0.070916
242.4	-0.03926	0.00482	-0.00282	-0.00714	0.001807	-0.00978	0.001807	-0.00978	-0.00714		242.4	0.07542	0.08553	0.075454	0.067037
242.6	-0.03959	0.009232	-0.00302	-0.0045	-9.3e-05	-0.00826	-9.3e-05	-0.00826	-0.0045		242.6	0.074231	0.086753	0.078676	0.069655
242.8	-0.0374	0.006204	0.000389	-0.00858	0.002702	-0.00596	0.002702	-0.00596	-0.00858		242.8	0.079804	0.085906	0.074843	0.069602
243	-0.03861	0.00162	-0.0052	-0.01001	-0.00145	-0.00784	-0.00145	-0.00784	-0.01001		243	0.072742	0.085805	0.07488	0.069239
243.2	-0.03956	0.006469	-0.00557	-0.00639	0.002001	-0.00825	0.002001	-0.00825	-0.00639		243.2	0.075705	0.083213	0.076349	0.067528
243.4	-0.03311	0.005812	-0.00276	-0.00738	0.001792	-0.00934	0.001792	-0.00934	-0.00738		243.4	0.073882	0.084791	0.075495	0.067115
243.6	-0.04279	0.00395	-0.00061	-0.00388	0.002424	-0.01209	0.002424	-0.01209	-0.00388		243.6	0.08061	0.084382	0.076574	0.067476
243.8	-0.03603	0.000389	-0.0005	-0.00373	-0.00078	-0.00654	-0.00078	-0.00654	-0.00373		243.8	0.07368	0.091072	0.071081	0.06972
244	-0.03236	0.004497	-0.0086	-0.0043	0.002009	-0.00896	0.002009	-0.00896	-0.0043		244	0.075422	0.080524	0.075081	0.068641
244.2	-0.03627	0.006621	-0.00508	-0.00873	0.003303	-0.00741	0.003303	-0.00741	-0.00873		244.2	0.078076	0.084886	0.073937	0.066811
244.4	-0.03669	0.002494	-0.00557	-0.00214	0.005048	-0.00825	0.005048	-0.00825	-0.00214		244.4	0.078769	0.084334	0.0776	0.069194
244.6	-0.03796	0.004488	-0.00032	0.006374	0.000665	-0.00608	0.000665	-0.00608	0.006374		244.6	0.075185	0.082378	0.072913	0.068446
244.8	-0.03888	0.011999	0.000796	-5.9e-05	0.001029	-0.00652	0.001029	-0.00652	-5.9e-05		244.8	0.074865	0.080378	0.077584	0.068718
245	-0.03724	0.004865	-0.00165	-0.00652	0.002946	-0.00646	0.002946	-0.00646	-0.00652		245	0.073794	0.079892	0.074066	0.068002
245.2	-0.03554	0.004201	-0.00401	-0.00431	-0.00069	-0.00703	-0.00069	-0.00703	-0.00431		245.2	0.072462	0.082686	0.073798	0.070645
245.4	-0.03888	0.004552	-0.00194	-0.00089	0.001249	-0.00608	0.001249	-0.00608	-0.00089		245.4	0.074396	0.082193	0.074646	0.068885
245.6	-0.03369	0.004343	-0.00264	-0.00372	0.002168	-0.00583	0.002168	-0.00583	-0.00372		245.6	0.074488	0.080901	0.07966	0.0724
245.8	-0.03829	0.002545	-0.00264	-0.00229	0.000438	-0.00503	0.000438	-0.00503	-0.00229		245.8	0.075017	0.079725	0.073477	0.070034
246	-0.03433	0.005292	0.000168	-0.00136	0.005198	-0.00707	0.005198	-0.00707	-0.00136		246	0.075471	0.085544	0.075928	0.066188
246.2	-0.03421	0.005616	-0.00303	-0.00515	0.005825	-0.00592	0.005825	-0.00592	-0.00515		246.2	0.07392	0.081	0.07473	0.071028
246.4	-0.03028	0.001481	-0.00269	-0.00211	0.000873	-0.00516	0.000873	-0.00516	-0.00211		246.4	0.081601	0.081423	0.072865	0.066515
246.6	-0.03388	0.003672	-0.00536	-0.00352	0.002051	-0.00673	0.002051	-0.00673	-0.00352		246.6	0.075966	0.084184	0.073844	0.071514
246.8	-0.03768	0.005839	-0.0014	-0.00109	0.005816	-0.00438	0.005816	-0.00438	-0.00109		246.8	0.076699	0.082086	0.0728	0.068549
247	-0.03621	0.005529	-0.00406	-0.00169	0.003304	-0.00636	0.003304	-0.00636	-0.00169		247	0.081943	0.082608	0.071413	0.06839
247.2	-0.03347	0.008002	-0.00327	-0.00179	0.001965	-0.0066	0.001965	-0.0066	-0.00179		247.2	0.074786	0.082393	0.07198	0.0691
247.4	-0.03504	0.0049	-0.00212	-0.00328	0.005563	-0.0046	0.005563	-0.0046	-0.00328		247.4	0.078055	0.08164	0.070819	0.069921
247.6	-0.03565	0.002736	0.000829	-0.00402	0.000203	-0.0059	0.000203	-0.0059	-0.00402		247.6	0.075779	0.079064	0.074696	0.06226
247.8	-0.0309	0.009037	-0.00418	-0.00627	0.004093	-0.00712	0.004093	-0.00712	-0.00627		247.8	0.076969	0.080116	0.074083	0.067367
248	-0.03225	0.007269	-0.00232	-0.00536	0.005487	-0.00175	0.005487	-0.00175	-0.00536		248	0.076406	0.080314	0.074932	0.071583
248.2	-0.03414	0.004605	-0.00105	-0.0036	0.000574	-0.00144	0.000574	-0.00144	-0.0036		248.2	0.077215	0.083294	0.074337	0.069911
248.4	-0.03221	0.007301	-0.00149	-0.00194	0.003103	-0.00426	0.003103	-0.00426	-0.00194		248.4	0.074921	0.082149	0.070639	0.064196
248.6	-0.03095	0.003026	0.001575	-0.00306	0.001594	-0.00418	0.001594	-0.00418	-0.00306		248.6	0.071574	0.088899	0.073398	0.065799
248.8	-0.03583	0.003245	-0.0013	-0.00032	0.006958	-0.00313	0.006958	-0.00313	-0.00032		248.8	0.074892	0.083609	0.069237	0.066414
249	-0.03505	0.006747	0.002838	-0.00154	0.003785	-0.0073	0.003785	-0.0073	-0.00154		249	0.076109	0.082785	0.071167	0.06557
249.2	-0.02868	0.005244	-0.00314	0.002091	0.002096	-0.00819	0.002096	-0.00819	0.002091		249.2	0.074103	0.083262	0.074762	0.068824
249.4	-0.03231	0.007996	-0.00018	-0.00296	0.000747	-0.00752	0.000747	-0.00752	-0.00296		249.4	0.076287	0.081662	0.07489	0.068713
249.6	-0.0361	0.001427	0.000154	-0.00022	-0.00046	-0.00742	-0.00046	-0.00742	-0.00022		249.6	0.072235	0.07679	0.075269	0.069058
249.8	-0.02915	0.005626	-8.3e-05	0.003512	0.008241	-0.0033	0.008241	-0.0033	0.003512		249.8	0.076092	0.085341	0.072033	0.072286
250	-0.03215	0.006482	-0.00046	0.001333	0.003234	-0.00396	0.003234	-0.00396	0.001333		250	0.076167	0.081856	0.073282	0.069294
250.2	-0.03963	0.007724	-0.00486	0.000618	0.001604	-0.00324	0.001604	-0.00324	0.000618		250.2	0.072409	0.081342	0.07367	0.067471
250.4	-0.03463	0.008148	-0.00266	-0.00221	0.004983	-0.00121	0.004983	-0.00121	-0.00221		250.4	0.07468	0.080488	0.070556	0.066104
250.6	-0.03475	0.007317	0.00128	-0.0016	-0.00024	-0.00139	-0.00024	-0.00139	-0.0016		250.6	0.070005	0.081593	0.073938	0.069005
250.8	-0.03878	0.009249	0.000975	0.002507	0.007149	-0.00562	0.007149	-0.00562	0.002507		250.8	0.078371	0.082191	0.070444	0.065245
251	-0.03183	0.008588	-0.00074	4.98e-05	0.001289	-0.00566	0.001289	-0.00566	4.98e-05		251	0.077113	0.079013	0.071664	0.063451
251.2	-0.03456	0.00963	-0.00177	-0.0044	0.005032	-0.00841	0.005032	-0.00841	-0.0044		251.2	0.073145	0.079934	0.068525	0.067744
251.4	-0.03418	0.007126	0.000317	0.000271	0.003215	-0.0053	0.003215	-0.0053	0.000271		251.4	0.077602	0.082772	0.0728	0.072498
251.6	-0.03319	0.001994	-0.00288	-0.00348	0.007995	-0.00625	0.007995	-0.00625	-0.00348		251.6	0.07376	0.084502	0.068257	0.068012
251.8	-0.03487	0.012451	0.001376	-0.0027	0.007521	-0.0043	0.007521	-0.0043	-0.0027		251.8	0.075184	0.081945	0.069844	0.065991
252	-0.03341	0.007692	-0.00111	0.001731	0.006092	0.000889	0.006092	0.000889	0.001731		252	0.072695	0.082645	0.072801	0.067564
252.2	-0.03324	0.007597	0.001403	0.000259	0.002219	-0.00542	0.002219	-0.00542	0.000259		252.2	0.077013	0.081489	0.071875	0.067864
252.4	-0.02852	0.005334	0.000596	-0.00062	0.004469	-0.0031	0.004469	-0.0031	-0.00062		252.4	0.075567	0.081371	0.069736	0.064795
252.6	-0.03149	0.006486	-0.00091	0.003262	0.000664	-0.00401	0.000664	-0.00401	0.003262		252.6	0.07443	0.086513	0.074264	0.063642
252.8	-0.03377	0.008143	-0.00113	0.001568	0.010685	-0.0038	0.010685	-0.0038	0.001568		252.8	0.072914	0.08294	0.070773	0.068087
253	-0.03508	0.00828	0.001465	-0.00088	0.00077	-0.00688	0.00077	-0.00688	-0.00088		253	0.074483	0.081524	0.074383	0.065827
253.2	-0.03624	0.008697	0.000625	-0.00168	0.002917	-0.00107	0.002917	-0.00107	-0.00168		253.2	0.078225	0.078536	0.073316	0.067166
253.4	-0.0337	0.006069	0.004981	-0.00032	0.006833	-0.00308	0.006833	-0.00308	-0.00032		253.4	0.074469	0.081528	0.073077	0.068431
253.6	-0.0328	0.007795	-0.00139	-0.00024	0.007714	-0.00194	0.007714	-0.00194	-0.00024		253.6	0.070944	0.081319	0.072624	0.067602
253.8	-0.03566	0.00936	-0.00135	-0.00177	0.008849	-0.00152	0.008849	-0.00152	-0.00177		253.8	0.069492	0.083685	0.073098	0.063335
254	-0.03244	0.009849	-0.0023	0.00233	0.003896	-0.0052	0.003896	-0.0052	0.00233		254	0.07316	0.080659	0.0751	0.063395
254.2	-0.0276	0.007698	-0.00171	0.003463	0.006837	-0.00633	0.006837	-0.00633	0.003463		254.2	0.071737	0.078206	0.074667	0.063776
254.4	-0.0321	0.014876	0.001985	-0.00084	0.003715	-0.00583	0.003715	-0.00583	-0.00084		254.4	0.069961	0.081966	0.07356	0.065988
254.6	-0.03214	0.009876	0.001819	0.001649	0.00675	-0.00328	0.00675	-0.00328	0.001649		254.6	0.073225	0.075886	0.073541	0.071536
254.8	-0.03369	0.006815	0.002993	0.005655	0.005175	-0.00696	0.005175	-0.00696	0.005655		254.8	0.076538	0.079758	0.073431	0.067519
255	-0.02815	0.010281	0.003497	0.005608	0.006181	-0.00109	0.006181	-0.00109	0.005608		255	0.07445	0.080086	0.069116	0.068222
255.2	-0.031	0.007341	0.004518	0.002719	0.006734	-0.00771	0.006734	-0.00771	0.002719		255.2	0.073471	0.082527	0.070749	0.066751
255.4	-0.03275	0.008959	-0.00102	0.000434	0.006107	-0.0005	0.006107	-0.0005	0.000434		255.4	0.074015	0.082902	0.071381	0.063719
255.6	-0.03273	0.006336	0.003915	-0.00228	0.00831	-0.0029	0.00831	-0.0029	-0.00228		255.6	0.069726	0.07963	0.068057	0.065123
255.8	-0.03221	0.008134	0.002104	-0.00508	0.005166	-0.00238	0.005166	-0.00238	-0.00508		255.8	0.070775	0.080094	0.073961	0.066851
256	-0.03171	0.008368	-0.00104	0.0017	0.008317	-0.0033	0.008317	-0.0033	0.0017		256	0.072758	0.080991	0.071925	0.06599
256.2	-0.03144	0.010801	0.004502	0.000583	0.007526	-0.00907	0.007526	-0.00907	0.000583		256.2	0.073952	0.076095	0.068532	0.067173
256.4	-0.03387	0.003727	-0.00228	-0.0002	0.009686	-0.00124	0.009686	-0.00124	-0.0002		256.4	0.074447	0.082686	0.073566	0.067284
256.6	-0.03217	0.011796	0.004259	0.002606	0.004381	-0.00171	0.004381	-0.00171	0.002606		256.6	0.072695	0.081352	0.067741	0.062552
256.8	-0.02923	0.006267	0.005373	-0.00066	0.004154	-0.00361	0.004154	-0.00361	-0.00066		256.8	0.075506	0.077582	0.070156	0.065467
257	-0.02945	0.008179	0.000579	0.00235	0.00567	-0.00209	0.00567	-0.00209	0.00235		257	0.078744	0.082758	0.071303	0.063651
257.2	-0.03059	0.010358	-0.00033	0.002574	0.006801	-0.0021	0.006801	-0.0021	0.002574		257.2	0.070329	0.080267	0.074423	0.067789
257.4	-0.03208	0.01057	0.003726	0.002704	0.002519	-0.00093	0.002519	-0.00093	0.002704		257.4	0.073514	0.079899	0.06971	0.064987
257.6	-0.02578	0.011354	0.006594	0.000856	0.003346	-0.00393	0.003346	-0.00393	0.000856		257.6	0.075346	0.07697	0.068294	0.063166
257.8	-0.02829	0.011789	-0.00131	0.002073	0.004198	-0.00475	0.004198	-0.00475	0.002073		257.8	0.074682	0.079424	0.071792	0.065191
258	-0.03331	0.009861	0.002894	0.002046	0.000154	-0.00428	0.000154	-0.00428	0.002046		258	0.070932	0.077838	0.076107	0.061396
258.2	-0.03217	0.011459	0.003578	-0.00033	0.005391	-0.00502	0.005391	-0.00502	-0.00033		258.2	0.074201	0.080578	0.072479	0.067821
258.4	-0.0258	0.011103	-0.00077	0.005179	0.013056	-0.00391	0.013056	-0.00391	0.005179		258.4	0.074158	0.079172	0.073448	0.066846
258.6	-0.03123	0.007864	0.003205	0.003726	0.007186	-0.00425	0.007186	-0.00425	0.003726		258.6	0.073943	0.078207	0.07347	0.067742
258.8	-0.03373	0.008438	0.002571	0.000339	0.008318	-0.00571	0.008318	-0.00571	0.000339		258.8	0.076962	0.086663	0.071932	0.065195
259	-0.03216	0.011714	0.000294	0.002008	0.005639	-0.00169	0.005639	-0.00169	0.002008		259	0.070033	0.082507	0.073246	0.064765
259.2	-0.03186	0.010388	0.001153	0.004881	0.009329	-0.00337	0.009329	-0.00337	0.004881		259.2	0.076748	0.080959	0.068425	0.068367
259.4	-0.03169	0.005963	0.004266	0.003017	0.005308	-0.00271	0.005308	-0.00271	0.003017		259.4	0.072955	0.079113	0.066665	0.061533
259.6	-0.0244	0.00613	0.004527	-0.00154	0.007929	-0.00416	0.007929	-0.00416	-0.00154		259.6	0.073344	0.081701	0.074637	0.065207
259.8	-0.02964	0.010799	0.00101	0.002334	0.008651	-0.00557	0.008651	-0.00557	0.002334		259.8	0.072476	0.076091	0.069972	0.067276
260	-0.02883	0.010005	0.003131	0.000163	0.00965	0.000125	0.00965	0.000125	0.000163		260	0.072163	0.079531	0.070175	0.069215
260.2	-0.0338	0.008613	0.001567	0.002546	0.009558	-0.0071	0.009558	-0.0071	0.002546		260.2	0.071647	0.082203	0.072113	0.066351
260.4	-0.03205	0.009196	0.005619	0.001565	0.009281	-0.00367	0.009281	-0.00367	0.001565		260.4	0.072202	0.078492	0.072426	0.064656
260.6	-0.03245	0.005544	0.002771	0.004107	0.00638	-0.00025	0.00638	-0.00025	0.004107		260.6	0.07295	0.081528	0.074828	0.072082
260.8	-0.02571	0.011377	0.002624	0.00134	0.003689	-0.00333	0.003689	-0.00333	0.00134		260.8	0.078714	0.074619	0.072185	0.069234
261	-0.02683	0.007493	0.003848	0.004931	0.007889	-0.00396	0.007889	-0.00396	0.004931		261	0.074843	0.081838	0.069833	0.06693
261.2	-0.03002	0.014254	-0.00079	0.001577	0.004884	-0.0053	0.004884	-0.0053	0.001577		261.2	0.071585	0.079638	0.070242	0.065493
261.4	-0.02848	0.008374	0.005027	0.003509	0.007782	-0.00103	0.007782	-0.00103	0.003509		261.4	0.074985	0.080284	0.066618	0.064521
261.6	-0.02949	0.010568	0.003034	0.006988	0.005141	-0.00023	0.005141	-0.00023	0.006988		261.6	0.072032	0.080776	0.072356	0.063586
261.8	-0.02557	0.00572	0.000434	0.000847	0.008905	-0.0012	0.008905	-0.0012	0.000847		261.8	0.074905	0.081235	0.073	0.064385
262	-0.03199	0.011981	0.004771	0.00758	0.008054	-0.0015	0.008054	-0.0015	0.00758		262	0.068247	0.076279	0.069888	0.06773
262.2	-0.0242	0.008853	0.002542	0.00597	0.006099	-0.00204	0.006099	-0.00204	0.00597		262.2	0.070354	0.077495	0.071024	0.063593
262.4	-0.02481	0.012133	0.003693	0.00569	0.007439	-0.00073	0.007439	-0.00073	0.00569		262.4	0.070361	0.075793	0.069471	0.064425
262.6	-0.02849	0.008113	0.002734	0.005319	0.005893	-0.00265	0.005893	-0.00265	0.005319		262.6	0.070987	0.0773	0.072655	0.061805
262.8	-0.02383	0.007223	0.002907	0.004188	0.004459	-0.0028	0.004459	-0.0028	0.004188		262.8	0.07366	0.074619	0.069056	0.066446
263	-0.02827	0.008989	0.002163	0.000408	0.009016	-0.00262	0.009016	-0.00262	0.000408		263	0.074243	0.076886	0.066588	0.066315
263.2	-0.02471	0.012544	0.004631	0.006233	0.004854	-0.00528	0.004854	-0.00528	0.006233		263.2	0.072004	0.076514	0.073144	0.06339
263.4	-0.03134	0.010311	0.003677	0.004665	0.004345	-0.00299	0.004345	-0.00299	0.004665		263.4	0.075213	0.075875	0.069037	0.064122
263.6	-0.02386	0.012397	0.003452	0.000145	0.007325	-0.00037	0.007325	-0.00037	0.000145		263.6	0.072049	0.075389	0.069	0.062284
263.8	-0.02786	0.007148	0.002774	0.001226	0.007579	-0.0009	0.007579	-0.0009	0.001226		263.8	0.069693	0.075681	0.071977	0.063699
264	-0.02658	0.00956	-0.0005	0.007995	0.010768	-0.00262	0.010768	-0.00262	0.007995		264	0.072272	0.078935	0.071239	0.063394
264.2	-0.02453	0.008125	0.001744	0.00037	0.009808	-0.00372	0.009808	-0.00372	0.00037		264.2	0.070694	0.076758	0.069417	0.064819
264.4	-0.0272	0.011644	0.004161	0.008792	0.006102	-0.00441	0.006102	-0.00441	0.008792		264.4	0.076069	0.080287	0.070846	0.069978
264.6	-0.02466	0.009631	0.003011	0.005177	0.013804	0.001199	0.013804	0.001199	0.005177		264.6	0.07129	0.07783	0.073929	0.064396
264.8	-0.03158	0.00952	0.002318	0.009	0.00712	0.000602	0.00712	0.000602	0.009		264.8	0.070669	0.080685	0.068866	0.064992
265	-0.02423	0.010101	0.00287	0.00602	0.011709	-0.00542	0.011709	-0.00542	0.00602		265	0.069172	0.078227	0.070727	0.061745
265.2	-0.02502	0.011778	0.008353	0.009071	0.009121	0.0001	0.009121	0.0001	0.009071		265.2	0.070099	0.078135	0.06558	0.062973
265.4	-0.03044	0.010256	0.001399	0.003333	0.006491	0.000873	0.006491	0.000873	0.003333		265.4	0.072426	0.07963	0.070523	0.063483
265.6	-0.02977	0.008254	0.002098	0.007249	0.007501	-0.00289	0.007501	-0.00289	0.007249		265.6	0.069916	0.077206	0.069549	0.064272
265.8	-0.03076	0.012662	0.00628	0.005175	0.008331	-0.00137	0.008331	-0.00137	0.005175		265.8	0.070128	0.076093	0.067117	0.060781
266	-0.02276	0.00657	0.004904	0.00624	0.010521	-0.00313	0.010521	-0.00313	0.00624		266	0.070257	0.072985	0.071217	0.063565
266.2	-0.03017	0.012009	0.007464	0.005122	0.006082	-0.00275	0.006082	-0.00275	0.005122		266.2	0.074677	0.076928	0.070462	0.066018
266.4	-0.02631	0.012004	0.005069	0.007629	0.010737	-0.00501	0.010737	-0.00501	0.007629		266.4	0.075011	0.080456	0.068918	0.061671
266.6	-0.02924	0.016283	0.003862	0.001007	0.008042	-0.00093	0.008042	-0.00093	0.001007		266.6	0.074735	0.076039	0.069446	0.063558
266.8	-0.03077	0.015796	0.004856	0.003173	0.007547	0.001908	0.007547	0.001908	0.003173		266.8	0.072731	0.078655	0.070809	0.063511
267	-0.02684	0.009548	0.001877	0.005053	0.008004	0.001731	0.008004	0.001731	0.005053		267	0.070738	0.076762	0.073157	0.065146
267.2	-0.0226	0.013224	0.003569	0.007531	0.009201	-0.00227	0.009201	-0.00227	0.007531		267.2	0.0736	0.072633	0.073428	0.064378
267.4	-0.02859	0.009799	0.001935	0.008514	0.014641	-0.00483	0.014641	-0.00483	0.008514		267.4	0.073226	0.077207	0.069272	0.063501
267.6	-0.02633	0.008487	0.007544	0.007254	0.00997	-0.00242	0.00997	-0.00242	0.007254		267.6	0.073094	0.076546	0.067552	0.060982
267.8	-0.03022	0.011508	0.005985	0.004547	0.005569	-3.8e-05	0.005569	-3.8e-05	0.004547		267.8	0.071444	0.078029	0.070677	0.064003
268	-0.03052	0.010432	0.001379	0.004804	0.012764	-0.00074	0.012764	-0.00074	0.004804		268	0.071727	0.077625	0.067907	0.063776
268.2	-0.02469	0.007494	0.005129	0.007149	0.007177	-0.00317	0.007177	-0.00317	0.007149		268.2	0.070107	0.075891	0.072795	0.060369
268.4	-0.02407	0.011398	0.008191	0.00385	0.004806	-0.00573	0.004806	-0.00573	0.00385		268.4	0.072739	0.077465	0.068829	0.062633
268.6	-0.02894	0.013317	0.003937	0.008273	0.007058	-0.00171	0.007058	-0.00171	0.008273		268.6	0.070884	0.079602	0.070134	0.059913
268.8	-0.02573	0.01112	0.007359	0.006235	0.006157	0.003189	0.006157	0.003189	0.006235		268.8	0.068759	0.07198	0.066516	0.064071
269	-0.02893	0.007663	0.005106	0.000507	0.011794	-0.00403	0.011794	-0.00403	0.000507		269	0.066369	0.077266	0.068915	0.06126
269.2	-0.021	0.011793	0.006888	0.004699	0.008035	-0.00032	0.008035	-0.00032	0.004699		269.2	0.070714	0.083202	0.071095	0.063888
269.4	-0.0263	0.008709	0.006852	0.005983	0.008683	-0.00099	0.008683	-0.00099	0.005983		269.4	0.073294	0.075299	0.069415	0.061544
269.6	-0.02459	0.010853	-0.00021	0.005495	0.008993	-0.0047	0.008993	-0.0047	0.005495		269.6	0.072096	0.075255	0.06977	0.066966
269.8	-0.026	0.012955	0.002467	0.003499	0.008376	0.000435	0.008376	0.000435	0.003499		269.8	0.071872	0.074328	0.068838	0.066613
270	-0.02259	0.012393	0.00234	0.001127	0.012806	0.000885	0.012806	0.000885	0.001127		270	0.071191	0.07519	0.064234	0.062426
270.2	-0.02973	0.009564	0.003556	0.00675	0.012759	0.000382	0.012759	0.000382	0.00675		270.2	0.070823	0.074122	0.070048	0.061065
270.4	-0.02721	0.009693	0.004906	0.00556	0.0094	-0.00035	0.0094	-0.00035	0.00556		270.4	0.072731	0.075417	0.07181	0.06274
270.6	-0.02366	0.007411	0.000547	0.008549	0.010225	-0.00047	0.010225	-0.00047	0.008549		270.6	0.066603	0.081056	0.067825	0.068172
270.8	-0.02538	0.00928	0.005057	0.008147	0.007857	0.000201	0.007857	0.000201	0.008147		270.8	0.070915	0.072658	0.067185	0.06738
271	-0.02341	0.014577	0.004483	0.005227	0.006077	-0.00435	0.006077	-0.00435	0.005227		271	0.075491	0.07925	0.071335	0.059526
271.2	-0.02731	0.010407	0.003044	0.008957	0.007998	-0.00272	0.007998	-0.00272	0.008957		271.2	0.071939	0.080521	0.070395	0.061955
271.4	-0.0221	0.007851	0.002115	0.00991	0.009408	-0.00181	0.009408	-0.00181	0.00991		271.4	0.072372	0.074325	0.073138	0.064366
271.6	-0.0242	0.007304	0.00304	0.008641	0.009849	-0.00077	0.009849	-0.00077	0.008641		271.6	0.066508	0.077814	0.070789	0.065206
271.8	-0.02483	0.012035	0.005403	0.004532	0.010607	-0.00129	0.010607	-0.00129	0.004532		271.8	0.072985	0.073686	0.065908	0.063272
272	-0.02609	0.011229	0.003105	0.008991	0.005985	0.000547	0.005985	0.000547	0.008991		272	0.071879	0.075799	0.069593	0.062242
272.2	-0.02833	0.015304	0.000791	0.005087	0.009105	-0.00553	0.009105	-0.00553	0.005087		272.2	0.073338	0.078659	0.066566	0.060829
272.4	-0.02152	0.012486	0.00339	0.002717	0.010018	-0.00198	0.010018	-0.00198	0.002717		272.4	0.075707	0.073833	0.069435	0.062422
272.6	-0.02824	0.010644	0.004771	0.007983	0.005416	-0.0002	0.005416	-0.0002	0.007983		272.6	0.069207	0.073436	0.069548	0.062817
272.8	-0.02559	0.012762	0.006429	0.007338	0.008491	-0.00398	0.008491	-0.00398	0.007338		272.8	0.074316	0.074377	0.069977	0.065064
273	-0.02223	0.011278	0.003068	0.006047	0.012763	-0.00155	0.012763	-0.00155	0.006047		273	0.073961	0.076112	0.071038	0.061291
273.2	-0.0217	0.012203	0.005115	0.011453	0.014092	-0.00477	0.014092	-0.00477	0.011453		273.2	0.070987	0.077204	0.068513	0.06317
273.4	-0.02375	0.011271	0.003792	0.007981	0.013002	-0.00096	0.013002	-0.00096	0.007981		273.4	0.072945	0.072457	0.066973	0.063422
273.6	-0.02332	0.010004	0.005106	0.006958	0.006994	-0.00037	0.006994	-0.00037	0.006958		273.6	0.070547	0.080854	0.070797	0.064057
273.8	-0.02343	0.010149	0.004583	0.00352	0.005777	-0.00131	0.005777	-0.00131	0.00352		273.8	0.070602	0.075993	0.070513	0.058497
274	-0.02278	0.014191	0.003172	0.006294	0.007971	-0.00171	0.007971	-0.00171	0.006294		274	0.069941	0.075049	0.0702	0.062095
274.2	-0.02371	0.015989	0.005514	0.007685	0.010179	0.002264	0.010179	0.002264	0.007685		274.2	0.069287	0.072358	0.069461	0.06154
274.4	-0.02621	0.011835	0.005404	0.011886	0.010961	-0.00243	0.010961	-0.00243	0.011886		274.4	0.073398	0.074471	0.070046	0.061215
274.6	-0.02426	0.010716	0.005131	0.008625	0.011067	-0.00271	0.011067	-0.00271	0.008625		274.6	0.069851	0.073988	0.065177	0.064828
274.8	-0.02229	0.009572	0.004493	0.010984	0.011025	0.002111	0.011025	0.002111	0.010984		274.8	0.067492	0.073596	0.065997	0.061631
275	-0.02505	0.015939	0.005154	0.009482	0.017224	-0.00133	0.017224	-0.00133	0.009482		275	0.07572	0.072328	0.072656	0.063309
275.2	-0.02547	0.015347	0.005052	0.004157	0.009494	-0.00242	0.009494	-0.00242	0.004157		275.2	0.070718	0.073448	0.068027	0.062367
275.4	-0.02392	0.007594	0.007474	0.004165	0.0111	0.000475	0.0111	0.000475	0.004165		275.4	0.071374	0.074886	0.066257	0.061581
275.6	-0.02551	0.010829	0.005905	0.008063	0.007877	-0.00056	0.007877	-0.00056	0.008063		275.6	0.07413	0.072271	0.071828	0.062556
275.8	-0.02414	0.012174	0.005043	0.006198	0.00859	-0.00141	0.00859	-0.00141	0.006198		275.8	0.066292	0.076577	0.068775	0.058244
276	-0.02462	0.014136	0.007934	0.006565	0.008505	-0.00018	0.008505	-0.00018	0.006565		276	0.066441	0.073418	0.072125	0.060462
276.2	-0.02487	0.012778	0.005602	0.004795	0.012157	-0.00279	0.012157	-0.00279	0.004795		276.2	0.070657	0.068527	0.06546	0.062296
276.4	-0.02674	0.012919	0.007309	0.007907	0.012175	-0.00612	0.012175	-0.00612	0.007907		276.4	0.068909	0.075067	0.066931	0.064551
276.6	-0.02215	0.013349	0.005706	0.009244	0.007372	0.001408	0.007372	0.001408	0.009244		276.6	0.070205	0.069396	0.067716	0.057274
276.8	-0.01803	0.011323	0.005767	0.009133	0.009456	0.001972	0.009456	0.001972	0.009133		276.8	0.070485	0.071814	0.068528	0.064536
277	-0.01799	0.008091	0.005155	0.007634	0.012822	-0.00374	0.012822	-0.00374	0.007634		277	0.068846	0.073836	0.069589	0.063986
277.2	-0.02552	0.014051	0.005971	0.008675	0.010722	0.000314	0.010722	0.000314	0.008675		277.2	0.06839	0.075325	0.068104	0.061628
277.4	-0.02509	0.017109	0.004494	0.011119	0.011461	0.002694	0.011461	0.002694	0.011119		277.4	0.070333	0.076998	0.066789	0.062307
277.6	-0.02008	0.017137	0.002645	0.009745	0.011423	-0.00132	0.011423	-0.00132	0.009745		277.6	0.067114	0.073491	0.066967	0.064575
277.8	-0.02169	0.01346	0.006163	0.00934	0.009651	0.001773	0.009651	0.001773	0.00934		277.8	0.06938	0.072095	0.069918	0.062233
278	-0.02326	0.011552	0.007068	0.006038	0.011805	0.00089	0.011805	0.00089	0.006038		278	0.069541	0.077252	0.067556	0.061378
278.2	-0.02324	0.015639	0.008215	0.010936	0.008508	-0.00278	0.008508	-0.00278	0.010936		278.2	0.067389	0.07419	0.066936	0.060927
278.4	-0.02317	0.014712	0.005035	0.008955	0.011684	-0.00217	0.011684	-0.00217	0.008955		278.4	0.071522	0.079769	0.06613	0.064598
278.6	-0.02274	0.013633	0.002071	0.003809	0.012498	0.000874	0.012498	0.000874	0.003809		278.6	0.076419	0.073648	0.069654	0.064278
278.8	-0.022	0.01625	0.006813	0.005434	0.011366	-0.00179	0.011366	-0.00179	0.005434		278.8	0.068346	0.07462	0.067849	0.064842
279	-0.02299	0.01373	0.007228	0.009444	0.011186	0.000256	0.011186	0.000256	0.009444		279	0.068478	0.072085	0.067514	0.06285
279.2	-0.02279	0.013606	0.008255	0.010652	0.010891	0.000307	0.010891	0.000307	0.010652		279.2	0.071162	0.069819	0.067729	0.05978
279.4	-0.02057	0.010699	0.003654	0.009775	0.006964	0.002148	0.006964	0.002148	0.009775		279.4	0.063443	0.070578	0.068445	0.060228
279.6	-0.018	0.01657	0.009114	0.010129	0.008251	-0.00173	0.008251	-0.00173	0.010129		279.6	0.071911	0.074989	0.065873	0.060223
279.8	-0.02238	0.012092	0.005442	0.009767	0.014115	0.001082	0.014115	0.001082	0.009767		279.8	0.067013	0.06635	0.069074	0.057938
280	-0.01489	0.011554	0.004657	0.005922	0.011616	-0.00318	0.011616	-0.00318	0.005922		280	0.070999	0.072458	0.064541	0.057817
280.2	-0.02277	0.006965	0.006354	0.008061	0.012213	0.000149	0.012213	0.000149	0.008061		280.2	0.067861	0.072415	0.069626	0.059404
280.4	-0.02291	0.008905	0.00574	0.007847	0.012812	0.00271	0.012812	0.00271	0.007847		280.4	0.070471	0.071568	0.066596	0.059283
280.6	-0.01869	0.015703	0.007769	0.009807	0.009424	-0.0016	0.009424	-0.0016	0.009807		280.6	0.065181	0.071631	0.066532	0.060695
280.8	-0.02189	0.012228	0.005921	0.008232	0.009395	-0.00217	0.009395	-0.00217	0.008232		280.8	0.067837	0.071813	0.070348	0.063578
281	-0.02326	0.013831	0.005701	0.010117	0.014114	-0.00245	0.014114	-0.00245	0.010117		281	0.065247	0.073452	0.072006	0.063848
281.2	-0.01844	0.01195	0.006504	0.01104	0.012339	-0.0008	0.012339	-0.0008	0.01104		281.2	0.064538	0.068915	0.065076	0.064381
281.4	-0.02449	0.008174	0.005496	0.009366	0.014016	0.001081	0.014016	0.001081	0.009366		281.4	0.071431	0.07913	0.07143	0.061957
281.6	-0.02251	0.011214	0.009239	0.009544	0.011739	-0.00037	0.011739	-0.00037	0.009544		281.6	0.07096	0.070269	0.066538	0.062579
281.8	-0.02312	0.011217	0.007683	0.005138	0.011423	-0.0027	0.011423	-0.0027	0.005138		281.8	0.071415	0.072817	0.068698	0.062031
282	-0.02019	0.011584	0.004819	0.009538	0.013213	-0.00181	0.013213	-0.00181	0.009538		282	0.065907	0.073526	0.066034	0.063056
282.2	-0.01773	0.011711	0.006218	0.011472	0.01096	0.003256	0.01096	0.003256	0.011472		282.2	0.064732	0.071822	0.06772	0.054928
282.4	-0.02337	0.014169	0.00567	0.005555	0.009734	0.001206	0.009734	0.001206	0.005555		282.4	0.069537	0.071451	0.065213	0.062575
282.6	-0.02682	0.015569	0.007962	0.006504	0.013946	0.002956	0.013946	0.002956	0.006504		282.6	0.06411	0.072551	0.06944	0.061496
282.8	-0.01914	0.013418	0.007207	0.006932	0.009241	-0.00108	0.009241	-0.00108	0.006932		282.8	0.06479	0.070208	0.066375	0.059299
283	-0.02513	0.015761	0.00667	0.008236	0.012421	0.000451	0.012421	0.000451	0.008236		283	0.066686	0.074586	0.066802	0.061528
283.2	-0.02231	0.016638	0.008185	0.008798	0.011458	0.004482	0.011458	0.004482	0.008798		283.2	0.070776	0.077471	0.066395	0.06006
283.4	-0.02332	0.010226	0.00448	0.007547	0.013661	-0.00134	0.013661	-0.00134	0.007547		283.4	0.066667	0.071836	0.065859	0.056766
283.6	-0.01776	0.011738	0.00684	0.006799	0.011954	-0.00216	0.011954	-0.00216	0.006799		283.6	0.071114	0.074366	0.067397	0.061247
283.8	-0.02362	0.018137	0.011054	0.00932	0.013291	0.000361	0.013291	0.000361	0.00932		283.8	0.067865	0.074655	0.071467	0.05969
284	-0.01974	0.012563	0.008133	0.008498	0.010766	0.002614	0.010766	0.002614	0.008498		284	0.06735	0.07094	0.063975	0.060761
284.2	-0.01956	0.016108	0.011272	0.010497	0.010985	-0.00229	0.010985	-0.00229	0.010497		284.2	0.067169	0.070738	0.063861	0.059773
284.4	-0.01585	0.01794	0.008416	0.008756	0.010721	0.003218	0.010721	0.003218	0.008756		284.4	0.068148	0.070979	0.065823	0.061955
284.6	-0.02012	0.01303	0.008673	0.010819	0.012212	-0.00264	0.012212	-0.00264	0.010819		284.6	0.07016	0.069785	0.064861	0.056745
284.8	-0.01957	0.017797	0.008037	0.009461	0.017035	0.002236	0.017035	0.002236	0.009461		284.8	0.065035	0.071587	0.069171	0.055746
285	-0.02098	0.014479	0.005662	0.007611	0.012984	-0.00269	0.012984	-0.00269	0.007611		285	0.06786	0.067579	0.067662	0.060707
285.2	-0.01648	0.014495	0.008925	0.0114	0.011443	0.006264	0.011443	0.006264	0.0114		285.2	0.067971	0.071939	0.064378	0.06329
285.4	-0.02181	0.014012	0.005974	0.010709	0.011998	-0.00129	0.011998	-0.00129	0.010709		285.4	0.067462	0.072002	0.064858	0.056506
285.6	-0.02161	0.012676	0.006174	0.01267	0.012866	0.000214	0.012866	0.000214	0.01267		285.6	0.067769	0.071384	0.064104	0.064529
285.8	-0.0249	0.015652	0.004762	0.008719	0.007973	0.002597	0.007973	0.002597	0.008719		285.8	0.067839	0.070894	0.065831	0.059914
286	-0.014	0.01328	0.004515	0.014282	0.013155	0.002208	0.013155	0.002208	0.014282		286	0.061228	0.072694	0.065484	0.060678
286.2	-0.01937	0.014948	0.008938	0.012914	0.013578	0.00311	0.013578	0.00311	0.012914		286.2	0.069115	0.071135	0.068458	0.060638
286.4	-0.0186	0.01522	0.005407	0.01077	0.011176	0.003253	0.011176	0.003253	0.01077		286.4	0.067307	0.066494	0.068044	0.060568
286.6	-0.01825	0.009839	0.007395	0.014078	0.011806	0.002547	0.011806	0.002547	0.014078		286.6	0.065071	0.072117	0.069144	0.06082
286.8	-0.01922	0.009473	0.005317	0.017971	0.009709	0.001521	0.009709	0.001521	0.017971		286.8	0.062027	0.073493	0.064719	0.057502
287	-0.01973	0.019266	0.009426	0.009551	0.01057	0.003005	0.01057	0.003005	0.009551		287	0.070002	0.06931	0.066196	0.059921
287.2	-0.02049	0.014311	0.0079	0.009524	0.011735	-0.00407	0.011735	-0.00407	0.009524		287.2	0.072342	0.071404	0.065306	0.060597
287.4	-0.01862	0.015545	0.006831	0.011311	0.010641	0.001955	0.010641	0.001955	0.011311		287.4	0.067166	0.069064	0.067188	0.059915
287.6	-0.01937	0.014472	0.00856	0.010148	0.015834	-0.00245	0.015834	-0.00245	0.010148		287.6	0.066436	0.069052	0.063434	0.0588
287.8	-0.01554	0.011975	0.007125	0.014116	0.013181	-0.00125	0.013181	-0.00125	0.014116		287.8	0.074483	0.068477	0.067369	0.056632
288	-0.01791	0.011781	0.006901	0.011514	0.015131	-0.00146	0.015131	-0.00146	0.011514		288	0.066116	0.070544	0.064613	0.059588
288.2	-0.01923	0.019457	0.008138	0.008263	0.017408	0.001001	0.017408	0.001001	0.008263		288.2	0.069576	0.069127	0.064201	0.058348
288.4	-0.01995	0.01565	0.005306	0.009237	0.010481	0.000103	0.010481	0.000103	0.009237		288.4	0.063562	0.068324	0.060008	0.058482
288.6	-0.02351	0.013847	0.007603	0.007806	0.013028	0.001993	0.013028	0.001993	0.007806		288.6	0.066702	0.067682	0.067005	0.060734
288.8	-0.01915	0.013925	0.004604	0.010812	0.011446	0.002234	0.011446	0.002234	0.010812		288.8	0.065515	0.070957	0.063092	0.059428
289	-0.01572	0.017659	0.007521	0.015006	0.012241	0.001896	0.012241	0.001896	0.015006		289	0.065777	0.071303	0.066428	0.056124
289.2	-0.01827	0.017205	0.012101	0.011954	0.014645	0.002218	0.014645	0.002218	0.011954		289.2	0.066195	0.069766	0.065001	0.060238
289.4	-0.01698	0.013472	0.005586	0.010332	0.014039	0.000855	0.014039	0.000855	0.010332		289.4	0.064883	0.070687	0.065188	0.058027
289.6	-0.02163	0.015837	0.007815	0.010347	0.01445	0.001718	0.01445	0.001718	0.010347		289.6	0.066926	0.072077	0.066355	0.060165
289.8	-0.0206	0.016183	0.008515	0.015474	0.012289	0.005964	0.012289	0.005964	0.015474		289.8	0.065098	0.067661	0.068542	0.057083
290	-0.01898	0.019699	0.002221	0.015321	0.011174	-0.00018	0.011174	-0.00018	0.015321		290	0.065545	0.066457	0.068704	0.057946
290.2	-0.01919	0.015286	0.005709	0.010242	0.010918	0.0006	0.010918	0.0006	0.010242		290.2	0.066688	0.069407	0.065996	0.059072
290.4	-0.01758	0.014815	0.011585	0.014281	0.007146	0.001236	0.007146	0.001236	0.014281		290.4	0.066534	0.07315	0.062871	0.05815
290.6	-0.01713	0.012072	0.007289	0.012609	0.016874	0.001193	0.016874	0.001193	0.012609		290.6	0.065344	0.068068	0.063788	0.057142
290.8	-0.01855	0.018667	0.012863	0.014547	0.012164	-7.5e-05	0.012164	-7.5e-05	0.014547		290.8	0.062055	0.066621	0.067239	0.059004
291	-0.02036	0.016284	0.008174	0.013142	0.012431	0.000784	0.012431	0.000784	0.013142		291	0.066396	0.068191	0.063442	0.062186
291.2	-0.02068	0.012576	0.007436	0.012335	0.010604	0.005524	0.010604	0.005524	0.012335		291.2	0.070027	0.069222	0.063313	0.058437
291.4	-0.02109	0.02115	0.005418	0.012788	0.009692	-0.00451	0.009692	-0.00451	0.012788		291.4	0.067641	0.071368	0.063943	0.057118
291.6	-0.0152	0.012088	0.00964	0.008626	0.013759	0.00099	0.013759	0.00099	0.008626		291.6	0.068163	0.070267	0.064382	0.059838
291.8	-0.0232	0.014891	0.001436	0.009443	0.01355	-0.00339	0.01355	-0.00339	0.009443		291.8	0.062276	0.068695	0.064154	0.055701
292	-0.01803	0.013539	0.004991	0.00948	0.012565	0.000864	0.012565	0.000864	0.00948		292	0.069451	0.066233	0.066718	0.05563
292.2	-0.01591	0.011588	0.003342	0.015395	0.010959	0.003293	0.010959	0.003293	0.015395		292.2	0.067375	0.065611	0.064919	0.058229
292.4	-0.02216	0.01144	0.00337	0.012526	0.016149	-0.0009	0.016149	-0.0009	0.012526		292.4	0.069352	0.068748	0.064912	0.059165
292.6	-0.02298	0.01456	-0.00159	0.013584	0.013916	7.33e-05	0.013916	7.33e-05	0.013584		292.6	0.063524	0.072699	0.064128	0.058533
292.8	-0.0149	0.014342	0.005849	0.011679	0.014721	0.004294	0.014721	0.004294	0.011679		292.8	0.073438	0.067089	0.064837	0.059014
293	-0.01608	0.01526	0.00886	0.010954	0.012983	0.004034	0.012983	0.004034	0.010954		293	0.077309	0.069361	0.060144	0.058482
293.2	-0.01963	0.015265	0.008449	0.012987	0.015233	-0.00071	0.015233	-0.00071	0.012987		293.2	0.063279	0.068681	0.062611	0.057076
293.4	-0.0219	0.01476	0.013025	0.011839	0.00807	0.000435	0.00807	0.000435	0.011839		293.4	0.068892	0.061996	0.069421	0.054412
293.6	-0.01663	0.017397	0.00947	0.013268	0.011642	0.003183	0.011642	0.003183	0.013268		293.6	0.064766	0.069922	0.065225	0.059451
293.8	-0.01913	0.017172	0.007937	0.010707	0.013288	-0.00075	0.013288	-0.00075	0.010707		293.8	0.065832	0.068874	0.063004	0.062065
294	-0.01661	0.015457	0.008643	0.014136	0.011863	0.002855	0.011863	0.002855	0.014136		294	0.069286	0.067113	0.064524	0.058126
294.2	-0.01874	0.018983	0.006604	0.012357	0.011685	-0.00021	0.011685	-0.00021	0.012357		294.2	0.065215	0.070118	0.065417	0.062715
294.4	-0.01573	0.01449	0.008204	0.009884	0.011278	0.002763	0.011278	0.002763	0.009884		294.4	0.069547	0.066665	0.06599	0.057828
294.6	-0.01862	0.012045	0.008495	0.01107	0.013558	0.00411	0.013558	0.00411	0.01107		294.6	0.066078	0.065041	0.065268	0.06054
294.8	-0.01478	0.016379	0.007552	0.015558	0.013415	0.005217	0.013415	0.005217	0.015558		294.8	0.064567	0.068093	0.061982	0.058035
295	-0.01504	0.015313	0.008526	0.013308	0.013044	0.001703	0.013044	0.001703	0.013308		295	0.063955	0.068726	0.059875	0.058627
295.2	-0.01722	0.009649	0.005163	0.013623	0.010214	0.001829	0.010214	0.001829	0.013623		295.2	0.063	0.067773	0.061662	0.057458
295.4	-0.01931	0.020564	0.009893	0.007656	0.01317	0.003033	0.01317	0.003033	0.007656		295.4	0.065846	0.069118	0.063575	0.058285
295.6	-0.01737	0.015804	0.00805	0.014089	0.009711	0.003336	0.009711	0.003336	0.014089		295.6	0.067299	0.063885	0.063957	0.058418
295.8	-0.01666	0.015212	0.010551	0.013902	0.014844	-0.00037	0.014844	-0.00037	0.013902		295.8	0.062999	0.069481	0.065937	0.056626
296	-0.01662	0.018079	0.004689	0.01601	0.016285	0.000965	0.016285	0.000965	0.01601		296	0.067258	0.064578	0.063047	0.05531
296.2	-0.01558	0.01395	0.006643	0.010532	0.009819	0.002313	0.009819	0.002313	0.010532		296.2	0.06687	0.064239	0.061854	0.05834
296.4	-0.01368	0.012348	0.008595	0.00789	0.01602	0.001784	0.01602	0.001784	0.00789		296.4	0.064177	0.065534	0.064694	0.056306
296.6	-0.01195	0.016996	0.002791	0.010485	0.010393	0.001598	0.010393	0.001598	0.010485		296.6	0.064083	0.069716	0.065914	0.05638
296.8	-0.01839	0.017717	0.007882	0.013238	0.014776	0.003816	0.014776	0.003816	0.013238		296.8	0.066231	0.069067	0.061021	0.056107
297	-0.01415	0.015971	0.003694	0.009735	0.016675	0.001996	0.016675	0.001996	0.009735		297	0.065166	0.068239	0.061626	0.057193
297.2	-0.01171	0.011732	0.008081	0.016531	0.009986	0.003079	0.009986	0.003079	0.016531		297.2	0.060311	0.067412	0.066305	0.061201
297.4	-0.01953	0.012541	0.00554	0.012083	0.014375	0.001129	0.014375	0.001129	0.012083		297.4	0.06362	0.067617	0.065133	0.056405
297.6	-0.01646	0.015602	0.005175	0.010706	0.017697	-0.00535	0.017697	-0.00535	0.010706		297.6	0.066747	0.067234	0.062876	0.056707
297.8	-0.0194	0.015035	0.007295	0.010221	0.017856	0.001637	0.017856	0.001637	0.010221		297.8	0.06422	0.072227	0.06467	0.05882
298	-0.01851	0.012008	0.007855	0.012021	0.015265	0.007354	0.015265	0.007354	0.012021		298	0.070446	0.062739	0.061392	0.060946
298.2	-0.01724	0.01124	0.011256	0.013404	0.011866	0.002403	0.011866	0.002403	0.013404		298.2	0.06707	0.066701	0.062858	0.058505
298.4	-0.01425	0.01515	0.007983	0.012445	0.014647	0.002092	0.014647	0.002092	0.012445		298.4	0.064285	0.06683	0.064168	0.057105
298.6	-0.01107	0.019579	0.008614	0.013962	0.012825	0.002386	0.012825	0.002386	0.013962		298.6	0.068982	0.065612	0.064804	0.057993
298.8	-0.01542	0.012714	0.010944	0.011519	0.012855	0.000972	0.012855	0.000972	0.011519		298.8	0.064904	0.066624	0.065827	0.05605
299	-0.01744	0.012327	0.006138	0.010165	0.01474	0.001588	0.01474	0.001588	0.010165		299	0.066751	0.066288	0.06303	0.056924
299.2	-0.01466	0.018573	0.008759	0.012095	0.015427	0.001576	0.015427	0.001576	0.012095		299.2	0.06309	0.062325	0.062245	0.057061
299.4	-0.01687	0.016553	0.008945	0.015481	0.013391	0.001679	0.013391	0.001679	0.015481		299.4	0.059907	0.066242	0.062427	0.0577
299.6	-0.01867	0.015092	0.008088	0.014683	0.014302	0.005275	0.014302	0.005275	0.014683		299.6	0.061446	0.067869	0.064259	0.056878
299.8	-0.01363	0.017532	0.008268	0.014509	0.009756	0.002212	0.009756	0.002212	0.014509		299.8	0.066026	0.063591	0.061863	0.056936
300	-0.01318	0.012357	0.008074	0.011415	0.012317	0.00553	0.012317	0.00553	0.011415		300	0.06098	0.067926	0.069174	0.056171
300.2	-0.01349	0.013367	0.007167	0.013415	0.011777	0.003625	0.011777	0.003625	0.013415		300.2	0.061709	0.063961	0.065794	0.056316
300.4	-0.01744	0.018655	0.008689	0.010539	0.011216	-0.00103	0.011216	-0.00103	0.010539		300.4	0.0651	0.060306	0.064173	0.057409
300.6	-0.01495	0.014517	0.006747	0.014432	0.016313	0.00215	0.016313	0.00215	0.014432		300.6	0.06675	0.066984	0.058606	0.057265
300.8	-0.01387	0.012213	0.008885	0.016023	0.011002	-0.00224	0.011002	-0.00224	0.016023		300.8	0.062479	0.064004	0.058483	0.056749
301	-0.01804	0.012711	0.006151	0.014941	0.012223	0.00632	0.012223	0.00632	0.014941		301	0.064816	0.064662	0.062105	0.054669
301.2	-0.01568	0.01392	0.008345	0.013424	0.0149	0.002464	0.0149	0.002464	0.013424		301.2	0.061077	0.064703	0.064151	0.056465
301.4	-0.01419	0.01837	0.008048	0.013065	0.010589	0.001876	0.010589	0.001876	0.013065		301.4	0.069968	0.061195	0.064248	0.054435
301.6	-0.01463	0.015584	0.005525	0.01389	0.014107	0.004018	0.014107	0.004018	0.01389		301.6	0.063242	0.069113	0.05867	0.054819
301.8	-0.02059	0.012585	0.006764	0.013057	0.01625	0.003663	0.01625	0.003663	0.013057		301.8	0.06562	0.062493	0.062506	0.056401
302	-0.01861	0.016215	0.005812	0.011404	0.014716	0.003801	0.014716	0.003801	0.011404		302	0.067663	0.068142	0.064853	0.05719
302.2	-0.01458	0.01986	0.010302	0.012825	0.014962	0.002337	0.014962	0.002337	0.012825		302.2	0.060656	0.06399	0.062994	0.060056
302.4	-0.01356	0.018336	0.006422	0.014204	0.014387	0.002567	0.014387	0.002567	0.014204		302.4	0.063667	0.065413	0.064441	0.055946
302.6	-0.01301	0.018663	0.009967	0.014198	0.013023	0.004047	0.013023	0.004047	0.014198		302.6	0.062802	0.061797	0.059689	0.05669
302.8	-0.0144	0.017341	0.008045	0.017729	0.019897	0.003737	0.019897	0.003737	0.017729		302.8	0.059736	0.06947	0.061854	0.056724
303	-0.01335	0.012863	0.005914	0.011886	0.016582	0.005313	0.016582	0.005313	0.011886		303	0.063148	0.06144	0.059589	0.056176
303.2	-0.01613	0.014706	0.004003	0.015566	0.01664	-0.00049	0.01664	-0.00049	0.015566		303.2	0.065383	0.068646	0.059902	0.054497
303.4	-0.01454	0.017124	0.004535	0.015157	0.012448	0.003441	0.012448	0.003441	0.015157		303.4	0.068002	0.063771	0.062039	0.053413
303.6	-0.01251	0.011447	0.011562	0.013401	0.013387	0.001649	0.013387	0.001649	0.013401		303.6	0.064526	0.066602	0.061123	0.05545
303.8	-0.01881	0.015713	0.008463	0.013577	0.014654	0.005038	0.014654	0.005038	0.013577		303.8	0.061114	0.069414	0.060027	0.058462
304	-0.01515	0.016299	0.00528	0.011829	0.015129	-0.00385	0.015129	-0.00385	0.011829		304	0.064559	0.066861	0.062215	0.05464
304.2	-0.01474	0.012288	0.006896	0.01107	0.010488	0.00247	0.010488	0.00247	0.01107		304.2	0.066514	0.062192	0.059303	0.057369
304.4	-0.01204	0.019706	0.011379	0.013521	0.015143	0.00512	0.015143	0.00512	0.013521		304.4	0.061767	0.067363	0.06043	0.054945
304.6	-0.01615	0.015497	0.007745	0.012914	0.016937	0.004153	0.016937	0.004153	0.012914		304.6	0.065401	0.06629	0.061889	0.05786
304.8	-0.01537	0.016332	0.007384	0.014786	0.018616	0.005136	0.018616	0.005136	0.014786		304.8	0.062397	0.066966	0.059388	0.054856
305	-0.01428	0.011757	0.00875	0.012202	0.013904	0.0043	0.013904	0.0043	0.012202		305	0.057863	0.06654	0.058553	0.053602
305.2	-0.0138	0.016782	0.007316	0.012256	0.013037	0.002787	0.013037	0.002787	0.012256		305.2	0.060912	0.065596	0.062907	0.058862
305.4	-0.01448	0.013873	0.006567	0.014898	0.014357	0.001326	0.014357	0.001326	0.014898		305.4	0.066824	0.065452	0.057836	0.055981
305.6	-0.01537	0.015423	0.00586	0.016777	0.018075	0.001865	0.018075	0.001865	0.016777		305.6	0.065753	0.066118	0.060425	0.052906
305.8	-0.01532	0.017294	0.010217	0.012672	0.01291	0.003887	0.01291	0.003887	0.012672		305.8	0.054399	0.06457	0.059262	0.059656
306	-0.01635	0.013916	0.007361	0.010116	0.013656	-0.00012	0.013656	-0.00012	0.010116		306	0.061618	0.066956	0.062405	0.056949
306.2	-0.01335	0.015978	0.008287	0.012171	0.016075	0.001205	0.016075	0.001205	0.012171		306.2	0.060678	0.065227	0.06009	0.053878
306.4	-0.0184	0.013464	0.008945	0.015691	0.011243	0.005811	0.011243	0.005811	0.015691		306.4	0.059976	0.061216	0.060782	0.058619
306.6	-0.0203	0.018785	0.005929	0.017107	0.017431	0.003325	0.017431	0.003325	0.017107		306.6	0.063702	0.058198	0.062974	0.056067
306.8	-0.00945	0.01407	0.005201	0.011502	0.013677	0.002071	0.013677	0.002071	0.011502		306.8	0.064017	0.06832	0.061378	0.052724
307	-0.01681	0.015596	0.009274	0.011819	0.013066	0.001488	0.013066	0.001488	0.011819		307	0.060437	0.066636	0.061777	0.058182
307.2	-0.01641	0.018049	0.009742	0.017115	0.011473	-0.00153	0.011473	-0.00153	0.017115		307.2	0.060351	0.063151	0.061621	0.057723
307.4	-0.01615	0.019779	0.006535	0.015677	0.016304	0.004962	0.016304	0.004962	0.015677		307.4	0.067367	0.065001	0.059674	0.054855
307.6	-0.01751	0.016541	0.007504	0.018539	0.017147	0.007819	0.017147	0.007819	0.018539		307.6	0.06064	0.0659	0.061687	0.058948
307.8	-0.01434	0.010345	0.012068	0.012805	0.019712	0.002684	0.019712	0.002684	0.012805		307.8	0.061145	0.062262	0.063028	0.054371
308	-0.01441	0.024745	0.010348	0.015132	0.014063	0.004732	0.014063	0.004732	0.015132		308	0.061211	0.064166	0.063638	0.055103
308.2	-0.0123	0.018869	0.011487	0.017575	0.013999	0.003421	0.013999	0.003421	0.017575		308.2	0.06416	0.061967	0.062061	0.055853
308.4	-0.01489	0.013273	0.007977	0.017583	0.014993	0.002566	0.014993	0.002566	0.017583		308.4	0.069404	0.062043	0.063579	0.061011
308.6	-0.0139	0.018534	0.011585	0.010258	0.011725	-0.00174	0.011725	-0.00174	0.010258		308.6	0.059855	0.0656	0.060826	0.052342
308.8	-0.01259	0.017386	0.005028	0.017092	0.015475	0.004149	0.015475	0.004149	0.017092		308.8	0.065973	0.063074	0.061049	0.057471
309	-0.01793	0.015291	0.005257	0.015708	0.010296	0.00358	0.010296	0.00358	0.015708		309	0.067117	0.06353	0.066084	0.053856
309.2	-0.01237	0.02017	0.003302	0.01689	0.014296	-0.00072	0.014296	-0.00072	0.01689		309.2	0.065052	0.063139	0.059441	0.054861
309.4	-0.01615	0.015033	0.005568	0.019106	0.01065	0.0007	0.01065	0.0007	0.019106		309.4	0.058688	0.065958	0.059054	0.052903
309.6	-0.01739	0.013483	0.004472	0.017497	0.011478	0.003778	0.011478	0.003778	0.017497		309.6	0.06224	0.067157	0.06211	0.053935
309.8	-0.01743	0.017377	0.007559	0.013676	0.014247	-0.0007	0.014247	-0.0007	0.013676		309.8	0.060493	0.063493	0.06184	0.054535
310	-0.00596	0.022146	0.018042	0.026309	0.026222	0.00982	0.026222	0.00982	0.026309		310	0.066155	0.063167	0.064094	0.059541
310.2	-0.00767	0.018113	0.01695	0.023675	0.021485	0.00578	0.021485	0.00578	0.023675		310.2	0.056739	0.055336	0.063748	0.054409
310.4	-0.00699	0.0188	0.018156	0.022783	0.016546	0.007244	0.016546	0.007244	0.022783		310.4	0.052489	0.055922	0.062853	0.051147
310.6	-0.00995	0.020154	0.016396	0.020761	0.019272	0.004641	0.019272	0.004641	0.020761		310.6	0.04926	0.050473	0.056893	0.046785
310.8	-0.0067	0.016611	0.016788	0.02553	0.016765	0.007164	0.016765	0.007164	0.02553		310.8	0.046283	0.048631	0.055036	0.045925
311	-0.01029	0.022386	0.016272	0.017123	0.018416	0.003634	0.018416	0.003634	0.017123		311	0.046512	0.051329	0.05391	0.048646
311.2	-0.01032	0.016155	0.016031	0.019579	0.01878	0.008709	0.01878	0.008709	0.019579		311.2	0.048283	0.045719	0.056311	0.045063
311.4	-0.01311	0.015507	0.010956	0.019397	0.014711	0.003025	0.014711	0.003025	0.019397		311.4	0.048608	0.045293	0.048749	0.045372
311.6	-0.01262	0.014391	0.016785	0.019193	0.013682	0.001491	0.013682	0.001491	0.019193		311.6	0.042309	0.046745	0.048921	0.040264
311.8	-0.01304	0.016057	0.014243	0.020649	0.018651	0.004684	0.018651	0.004684	0.020649		311.8	0.035629	0.040017	0.050429	0.037968
312	-0.01357	0.017127	0.012111	0.020815	0.016762	0.001449	0.016762	0.001449	0.020815		312	0.043719	0.040983	0.04646	0.036796
312.2	-0.01068	0.016993	0.012654	0.018769	0.01229	0.00434	0.01229	0.00434	0.018769		312.2	0.04271	0.039894	0.052076	0.037973
312.4	-0.01288	0.013901	0.010622	0.018646	0.018463	0.003185	0.018463	0.003185	0.018646		312.4	0.036884	0.043914	0.047857	0.037504
312.6	-0.01087	0.011969	0.01169	0.021887	0.013772	0.002813	0.013772	0.002813	0.021887		312.6	0.033667	0.036488	0.037561	0.030574
312.8	-0.01488	0.01368	0.0119	0.016857	0.017257	1.34e-05	0.017257	1.34e-05	0.016857		312.8	0.037749	0.035274	0.049341	0.034598
313	-0.01429	0.016854	0.01223	0.020927	0.01253	0.002493	0.01253	0.002493	0.020927		313	0.032452	0.03661	0.039617	0.031425
313.2	-0.0156	0.013291	0.010222	0.019457	0.010991	0.00019	0.010991	0.00019	0.019457		313.2	0.033757	0.031552	0.041137	0.029567
313.4	-0.01688	0.010823	0.010952	0.017805	0.011514	0.004703	0.011514	0.004703	0.017805		313.4	0.029792	0.032087	0.040399	0.0328
313.6	-0.01568	0.017209	0.012541	0.023343	0.014269	0.000511	0.014269	0.000511	0.023343		313.6	0.028872	0.03141	0.0405	0.028738
313.8	-0.01216	0.010816	0.010925	0.016876	0.010555	0.001206	0.010555	0.001206	0.016876		313.8	0.032761	0.031882	0.038817	0.031789
314	-0.01069	0.012522	0.009331	0.019571	0.014323	8.93e-05	0.014323	8.93e-05	0.019571		314	0.027888	0.026996	0.035257	0.028311
314.2	-0.01632	0.011305	0.008671	0.017454	0.014667	0.00116	0.014667	0.00116	0.017454		314.2	0.029603	0.030371	0.036335	0.025279
314.4	-0.0131	0.012577	0.005343	0.015705	0.016929	-0.0008	0.016929	-0.0008	0.015705		314.4	0.031262	0.029684	0.033398	0.023939
314.6	-0.01283	0.01156	0.011078	0.018881	0.01361	-3.7e-05	0.01361	-3.7e-05	0.018881		314.6	0.026417	0.022245	0.033099	0.024351
314.8	-0.01645	0.017148	0.012426	0.015172	0.015099	-0.00086	0.015099	-0.00086	0.015172		314.8	0.023224	0.02859	0.036629	0.02116
315	-0.01657	0.0121	0.0115	0.018625	0.009712	-0.00214	0.009712	-0.00214	0.018625		315	0.026121	0.024277	0.036118	0.020676
315.2	-0.01629	0.012366	0.009826	0.019361	0.009404	0.00446	0.009404	0.00446	0.019361		315.2	0.025026	0.026751	0.034418	0.018166
315.4	-0.01617	0.00953	0.011422	0.011341	0.009726	-0.00072	0.009726	-0.00072	0.011341		315.4	0.022512	0.021446	0.026448	0.020262
315.6	-0.01621	0.012264	0.011382	0.014585	0.012592	0.003182	0.012592	0.003182	0.014585		315.6	0.020659	0.021913	0.027022	0.021192
315.8	-0.0149	0.014869	0.006171	0.017055	0.01145	0.002524	0.01145	0.002524	0.017055		315.8	0.017346	0.022444	0.028923	0.024329
316	-0.0182	0.012352	0.00785	0.012801	0.009742	0.003477	0.009742	0.003477	0.012801		316	0.019915	0.022161	0.02575	0.01975
316.2	-0.01744	0.014814	0.007254	0.016598	0.012762	-0.00076	0.012762	-0.00076	0.016598		316.2	0.021175	0.018865	0.031623	0.019481
316.4	-0.01688	0.008168	0.005823	0.014486	0.009826	0.001586	0.009826	0.001586	0.014486		316.4	0.019903	0.021835	0.028303	0.018504
316.6	-0.01873	0.008068	0.006266	0.020384	0.007017	-0.00087	0.007017	-0.00087	0.020384		316.6	0.01331	0.01876	0.025709	0.016631
316.8	-0.01836	0.006397	0.008416	0.015251	0.01271	-0.00353	0.01271	-0.00353	0.015251		316.8	0.017854	0.014625	0.03022	0.013307
317	-0.0176	0.011097	0.004178	0.016553	0.008929	-0.00136	0.008929	-0.00136	0.016553		317	0.017608	0.018964	0.024878	0.016761
317.2	-0.02445	0.013032	0.009385	0.012322	0.008047	-0.00179	0.008047	-0.00179	0.012322		317.2	0.017887	0.015337	0.023643	0.016919
317.4	-0.02051	0.0129	0.01023	0.013786	0.007223	-0.00139	0.007223	-0.00139	0.013786		317.4	0.020102	0.013673	0.018609	0.015023
317.6	-0.02157	0.008717	0.009372	0.015195	0.006938	-0.00052	0.006938	-0.00052	0.015195		317.6	0.019477	0.012692	0.021657	0.012994
317.8	-0.01827	0.010498	0.005938	0.011405	0.006071	-0.00565	0.006071	-0.00565	0.011405		317.8	0.016147	0.014715	0.026242	0.013332
318	-0.01465	0.019076	0.006006	0.010478	0.007291	-0.0019	0.007291	-0.0019	0.010478		318	0.013664	0.013212	0.019578	0.013708
318.2	-0.01872	0.007527	0.007008	0.013645	0.008197	0.000607	0.008197	0.000607	0.013645		318.2	0.012335	0.012498	0.021838	0.014063
318.4	-0.01544	0.008132	0.008241	0.015711	0.009561	-0.00427	0.009561	-0.00427	0.015711		318.4	0.014232	0.016363	0.019861	0.009335
318.6	-0.02164	0.005983	0.006204	0.011927	0.00781	-0.00103	0.00781	-0.00103	0.011927		318.6	0.012636	0.017136	0.023555	0.011215
318.8	-0.01972	0.005292	0.007963	0.011373	0.010042	-0.00358	0.010042	-0.00358	0.011373		318.8	0.012801	0.012074	0.016855	0.012016
319	-0.02352	0.006163	0.004655	0.01539	0.008346	-0.00197	0.008346	-0.00197	0.01539		319	0.011561	0.010398	0.018402	0.013901
319.2	-0.02403	0.009204	0.004645	0.013489	0.006615	-0.00569	0.006615	-0.00569	0.013489		319.2	0.007701	0.013144	0.020234	0.010171
319.4	-0.02076	0.008459	0.006078	0.016936	0.004356	-0.0015	0.004356	-0.0015	0.016936		319.4	0.012874	0.007521	0.01907	0.011097
319.6	-0.0222	0.010596	0.004098	0.012758	0.01136	-0.00471	0.01136	-0.00471	0.012758		319.6	0.007813	0.008873	0.024852	0.009409
319.8	-0.0238	0.007646	0.006851	0.012925	0.004207	-0.00373	0.004207	-0.00373	0.012925		319.8	0.008142	0.010907	0.018542	0.006163
320	-0.01902	0.010764	0.000911	0.012762	0.005252	-0.00638	0.005252	-0.00638	0.012762		320	0.010561	0.009773	0.017669	0.009273
320.2	-0.01865	0.007944	0.001404	0.012749	0.010648	-0.00513	0.010648	-0.00513	0.012749		320.2	0.004967	-0.00053	0.014878	0.005248
320.4	-0.02229	0.008186	0.006372	0.00619	0.006811	-0.00429	0.006811	-0.00429	0.00619		320.4	0.010762	0.006432	0.014466	0.004107
320.6	-0.02418	0.00673	0.003783	0.01059	0.008991	-0.0056	0.008991	-0.0056	0.01059		320.6	0.004023	0.005814	0.013197	0.006282
320.8	-0.02424	0.004873	0.007385	0.008133	0.005824	-0.00561	0.005824	-0.00561	0.008133		320.8	0.003395	0.0068	0.014539	0.007227
321	-0.02202	0.007527	0.00706	0.004826	0.003902	-0.00552	0.003902	-0.00552	0.004826		321	0.004806	0.008485	0.014309	0.003353
321.2	-0.02103	0.003523	0.004955	0.011304	0.005836	-0.00664	0.005836	-0.00664	0.011304		321.2	0.00454	0.005589	0.009181	0.003954
321.4	-0.02571	0.003463	0.011417	0.011645	0.003144	-0.00609	0.003144	-0.00609	0.011645		321.4	0.008714	0.010355	0.01051	0.00433
321.6	-0.02206	0.00759	0.003812	0.009958	0.005564	-0.0068	0.005564	-0.0068	0.009958		321.6	0.00156	0.004574	0.011585	0.002653
321.8	-0.02221	0.008859	0.001175	0.013156	0.00755	-0.00488	0.00755	-0.00488	0.013156		321.8	0.002787	0.005701	0.014272	0.004773
322	-0.02072	0.007695	0.00395	0.006472	0.002931	-0.00592	0.002931	-0.00592	0.006472		322	0.006125	0.005508	0.011944	0.003919
322.2	-0.02696	0.007662	-0.00151	0.009604	0.005724	-0.00836	0.005724	-0.00836	0.009604		322.2	-0.00028	0.006408	0.013718	0.005483
322.4	-0.02375	-0.00014	0.003374	0.012819	0.00128	-0.00961	0.00128	-0.00961	0.012819		322.4	0.002955	-0.00027	0.01024	-0.00231
322.6	-0.02206	0.005545	0.002614	0.012941	0.007575	-0.00653	0.007575	-0.00653	0.012941		322.6	0.001141	-0.00069	0.011967	0.001479
322.8	-0.0285	0.00587	0.003547	0.007616	0.006779	-0.00595	0.006779	-0.00595	0.007616		322.8	0.003917	0.000237	0.010458	-0.00087
323	-0.02146	0.005914	0.002727	0.007602	0.004088	-0.01001	0.004088	-0.01001	0.007602		323	0.003126	0.001755	0.009908	0.0031
323.2	-0.02404	0.005017	0.003204	0.011356	0.000718	-0.0084	0.000718	-0.0084	0.011356		323.2	0.002018	-0.00084	0.008086	-0.00345
323.4	-0.01784	0.007635	0.000634	0.007471	0.001798	-0.00802	0.001798	-0.00802	0.007471		323.4	-0.0002	-0.00137	0.006351	0.001284
323.6	-0.0221	0.0045	0.002457	0.007674	0.006592	-0.00677	0.006592	-0.00677	0.007674		323.6	0.001977	-0.00306	0.00719	-0.00018
323.8	-0.02478	0.005673	0.002754	0.009512	0.002927	-0.00461	0.002927	-0.00461	0.009512		323.8	-0.00117	-0.0044	0.00864	-0.00766
324	-0.02258	0.004473	0.001172	0.005761	0.004061	-0.0065	0.004061	-0.0065	0.005761		324	0.001765	-0.00063	0.009459	-0.00013
324.2	-0.02486	0.003412	0.000971	0.010192	0.004045	-0.01037	0.004045	-0.01037	0.010192		324.2	-0.0002	-0.00493	0.009187	-0.00094
324.4	-0.02197	0.006687	0.002348	0.004234	-0.0029	-0.00826	-0.0029	-0.00826	0.004234		324.4	-0.00391	-0.00412	0.009027	0.002536
324.6	-0.02591	0.004654	0.003844	0.005218	0.00136	-0.00656	0.00136	-0.00656	0.005218		324.6	-0.00273	-0.00128	0.00575	-0.00088
324.8	-0.02732	0.004429	-0.00254	0.004637	0.001669	-0.0112	0.001669	-0.0112	0.004637		324.8	-0.00361	-0.00117	0.006912	-0.00118
325	0	0	0	0	0	0	0	0	0		325	0	0	0	0
325.2	0.023756	-0.0034	-0.00427	-0.00055	-0.00354	0.004789	-0.00354	0.004789	-0.00055		325.2	-0.00626	-0.00342	0.002868	-0.007
325.4	0.057316	-0.00164	-0.00443	0.004254	0.000939	0.007079	0.000939	0.007079	0.004254		325.4	0.003701	-0.00333	0.003107	-0.0069
325.6	0.080894	-0.00151	-0.00496	0.001378	0.003183	0.002482	0.003183	0.002482	0.001378		325.6	0.008074	-0.00185	-0.00047	0.00017
325.8	0.10796	-0.00423	-0.00491	0.004171	0.002402	0.009718	0.002402	0.009718	0.004171		325.8	0.019309	0.003728	-0.00633	-0.00206
326	0.138049	-0.00112	-0.00747	0.004844	0.00584	0.015264	0.00584	0.015264	0.004844		326	0.026044	0.005167	0.001882	-0.00063
326.2	0.162605	0.002242	-0.00341	0.010456	0.009275	0.012824	0.009275	0.012824	0.010456		326.2	0.032693	0.010961	0.002094	0.002066
326.4	0.188564	-0.00041	-0.00513	0.008267	0.003399	0.014685	0.003399	0.014685	0.008267		326.4	0.041762	0.006155	-0.0031	0.001053
326.6	0.214705	-0.00019	-0.00623	0.008266	0.006636	0.013047	0.006636	0.013047	0.008266		326.6	0.045094	0.018536	0.000168	0.005147
326.8	0.238552	0.002253	-0.00221	0.012238	0.008078	0.018122	0.008078	0.018122	0.012238		326.8	0.053562	0.021123	0.00318	0.007505
327	0.258462	0.001087	-0.00112	0.008717	0.01226	0.014917	0.01226	0.014917	0.008717		327	0.057355	0.018792	-0.00087	0.010252
327.2	0.278866	-0.00237	-0.00042	0.01018	0.015676	0.016947	0.015676	0.016947	0.01018		327.2	0.065756	0.020653	-0.00241	0.010666
327.4	0.298291	-0.00297	0.00309	0.011233	0.009046	0.019457	0.009046	0.019457	0.011233		327.4	0.073195	0.021541	0.001243	0.010656
327.6	0.316297	0.001841	0.000655	0.010814	0.018139	0.018875	0.018139	0.018875	0.010814		327.6	0.081674	0.026635	0.000103	0.01148
327.8	0.333567	-0.00136	0.001941	0.012096	0.019445	0.022773	0.019445	0.022773	0.012096		327.8	0.093308	0.027931	0.003437	0.015553
328	0.348453	0.001989	0.004951	0.014638	0.015509	0.023884	0.015509	0.023884	0.014638		328	0.092702	0.025272	0.005859	0.013623
328.2	0.361485	0.00042	7.46e-05	0.014764	0.015225	0.020062	0.015225	0.020062	0.014764		328.2	0.103517	0.02656	0.00076	0.019289
328.4	0.370668	-0.00262	-0.00043	0.014753	0.021145	0.026651	0.021145	0.026651	0.014753		328.4	0.108505	0.029401	0.002074	0.021693
328.6	0.382748	-0.00014	0.00048	0.01499	0.016998	0.025754	0.016998	0.025754	0.01499		328.6	0.115011	0.032617	0.0028	0.017919
328.8	0.394535	0.004234	0.002459	0.010118	0.018035	0.025833	0.018035	0.025833	0.010118		328.8	0.118712	0.035085	0.00368	0.02167
329	0.401056	0.002368	0.003357	0.015053	0.026764	0.026193	0.026764	0.026193	0.015053		329	0.129198	0.034318	-0.00137	0.024598
329.2	0.412017	0.003664	0.003032	0.015977	0.028431	0.028991	0.028431	0.028991	0.015977		329.2	0.136905	0.037442	-0.00173	0.024542
329.4	0.419631	0.000481	0.003241	0.013361	0.025064	0.031676	0.025064	0.031676	0.013361		329.4	0.137077	0.038401	0.004594	0.018158
329.6	0.426036	-0.0028	0.00377	0.01882	0.02282	0.027803	0.02282	0.027803	0.01882		329.6	0.14534	0.037917	0.003555	0.023994
329.8	0.438504	0.000256	0.002978	0.023359	0.025939	0.029421	0.025939	0.029421	0.023359		329.8	0.150967	0.039471	-0.0018	0.028185
330	0.443688	0.003219	0.002028	0.022021	0.027939	0.028588	0.027939	0.028588	0.022021		330	0.15876	0.038384	0.002098	0.026127
330.2	0.445582	0.000874	0.007357	0.023626	0.030382	0.03066	0.030382	0.03066	0.023626		330.2	0.166046	0.040214	0.000757	0.028007
330.4	0.456891	-0.00061	0.006859	0.015485	0.026753	0.031951	0.026753	0.031951	0.015485		330.4	0.171003	0.041699	0.001442	0.028343
330.6	0.457565	-0.00198	0.008641	0.022485	0.024938	0.029857	0.024938	0.029857	0.022485		330.6	0.180267	0.044422	0.004065	0.029686
330.8	0.464918	0.001781	0.005211	0.023587	0.028993	0.030325	0.028993	0.030325	0.023587		330.8	0.179959	0.046744	0.002754	0.032018
331	0.466667	0.001428	0.012587	0.021592	0.035947	0.031675	0.035947	0.031675	0.021592		331	0.185955	0.046086	0.003889	0.031678
331.2	0.473608	0.004074	0.005052	0.018515	0.027732	0.035565	0.027732	0.035565	0.018515		331.2	0.193267	0.044584	0.003488	0.030399
331.4	0.475501	0.000175	0.007058	0.021181	0.030961	0.030996	0.030961	0.030996	0.021181		331.4	0.198882	0.04826	0.001336	0.031653
331.6	0.482245	-0.00038	0.010115	0.027486	0.037151	0.035201	0.037151	0.035201	0.027486		331.6	0.201032	0.049043	0.001836	0.033546
331.8	0.487793	0.005072	0.006126	0.018731	0.034893	0.033879	0.034893	0.033879	0.018731		331.8	0.211966	0.053508	0.002388	0.032727
332	0.48576	0.005324	0.009217	0.023986	0.032499	0.036808	0.032499	0.036808	0.023986		332	0.218267	0.051453	0.003033	0.032252
332.2	0.492249	-0.00264	0.005196	0.023119	0.033204	0.034366	0.033204	0.034366	0.023119		332.2	0.222672	0.048515	0.005979	0.036611
332.4	0.494715	0.000278	0.012767	0.02325	0.037785	0.034873	0.037785	0.034873	0.02325		332.4	0.225204	0.05461	0.003172	0.034505
332.6	0.493004	0.001479	0.002231	0.025878	0.037027	0.036957	0.037027	0.036957	0.025878		332.6	0.231896	0.050828	0.003731	0.038013
332.8	0.502466	0.000994	0.009404	0.026066	0.037899	0.041533	0.037899	0.041533	0.026066		332.8	0.238234	0.057687	0.003994	0.034948
333	0.499497	0.003929	0.011505	0.026454	0.035664	0.036326	0.035664	0.036326	0.026454		333	0.242849	0.056384	-0.00048	0.036472
333.2	0.504363	0.000592	0.005373	0.029812	0.037472	0.036187	0.037472	0.036187	0.029812		333.2	0.246593	0.058229	0.001949	0.034967
333.4	0.507742	-0.00166	0.008572	0.026166	0.039207	0.043815	0.039207	0.043815	0.026166		333.4	0.245165	0.05587	0.005759	0.040503
333.6	0.506211	-0.00325	0.011982	0.027387	0.041883	0.04202	0.041883	0.04202	0.027387		333.6	0.255702	0.059711	0.003202	0.041726
333.8	0.511545	0.001019	0.006613	0.027525	0.035694	0.038949	0.035694	0.038949	0.027525		333.8	0.25721	0.05644	0.003198	0.038292
334	0.515795	0.004528	0.016032	0.026748	0.040462	0.041663	0.040462	0.041663	0.026748		334	0.264633	0.062809	0.004378	0.043894
334.2	0.519527	-0.00129	0.013475	0.027897	0.04247	0.040213	0.04247	0.040213	0.027897		334.2	0.266902	0.060152	0.002461	0.04156
334.4	0.522053	-0.00046	0.008474	0.025537	0.040451	0.041537	0.040451	0.041537	0.025537		334.4	0.273789	0.062956	0.002457	0.04481
334.6	0.520844	-0.00182	0.01773	0.023805	0.039825	0.04036	0.039825	0.04036	0.023805		334.6	0.279616	0.059905	0.003532	0.045137
334.8	0.525504	0.002299	0.00963	0.030392	0.043402	0.043507	0.043402	0.043507	0.030392		334.8	0.286595	0.062253	0.003215	0.045773
335	0.520348	-0.00499	0.008259	0.024199	0.044717	0.044143	0.044717	0.044143	0.024199		335	0.288093	0.061209	0.002894	0.042633
335.2	0.524043	0.002832	0.011699	0.031337	0.044972	0.037693	0.044972	0.037693	0.031337		335.2	0.293913	0.061938	0.003333	0.04402
335.4	0.525041	0.003916	0.012399	0.027937	0.045161	0.045442	0.045161	0.045442	0.027937		335.4	0.299034	0.066031	0.003644	0.043728
335.6	0.528557	0.003239	0.011635	0.031288	0.045164	0.046925	0.045164	0.046925	0.031288		335.6	0.303642	0.06613	0.006814	0.047754
335.8	0.532996	0.004274	0.010764	0.027083	0.041821	0.045272	0.041821	0.045272	0.027083		335.8	0.308223	0.067236	0.005256	0.043406
336	0.530385	-0.00304	0.013354	0.031213	0.042305	0.045645	0.042305	0.045645	0.031213		336	0.309181	0.065538	0.003299	0.041909
336.2	0.533969	0.002102	0.013175	0.030863	0.05107	0.046227	0.05107	0.046227	0.030863		336.2	0.31446	0.06646	0.004504	0.048693
336.4	0.538038	0.003511	0.013116	0.02772	0.045631	0.047413	0.045631	0.047413	0.02772		336.4	0.32214	0.068693	0.005285	0.046012
336.6	0.53704	0.001551	0.012538	0.027484	0.044393	0.041896	0.044393	0.041896	0.027484		336.6	0.323578	0.069002	0.00378	0.048704
336.8	0.541325	0.000642	0.01134	0.029326	0.045862	0.047078	0.045862	0.047078	0.029326		336.8	0.324896	0.068901	0.002993	0.050141
337	0.537765	0.004945	0.014441	0.032779	0.047988	0.043371	0.047988	0.043371	0.032779		337	0.331256	0.075241	0.005501	0.047615
337.2	0.543361	-0.0068	0.013956	0.034997	0.045788	0.047093	0.045788	0.047093	0.034997		337.2	0.340568	0.068867	0.006043	0.049937
337.4	0.536837	-0.00291	0.011124	0.031026	0.049674	0.045066	0.049674	0.045066	0.031026		337.4	0.339529	0.068205	0.005034	0.052098
337.6	0.544973	-0.00024	0.012513	0.031601	0.050789	0.045198	0.050789	0.045198	0.031601		337.6	0.347999	0.07278	0.006108	0.048969
337.8	0.542185	0.001258	0.018478	0.03006	0.04821	0.047035	0.04821	0.047035	0.03006		337.8	0.347711	0.074219	0.003285	0.048867
338	0.539782	0.002258	0.010713	0.032701	0.049665	0.04454	0.049665	0.04454	0.032701		338	0.348577	0.069981	0.001853	0.047298
338.2	0.549467	0.001192	0.01297	0.029175	0.046	0.045519	0.046	0.045519	0.029175		338.2	0.358289	0.072478	0.004442	0.051777
338.4	0.545306	-0.00071	0.01286	0.03251	0.054031	0.048848	0.054031	0.048848	0.03251		338.4	0.359778	0.074846	0.005564	0.048292
338.6	0.543967	0.001435	0.018161	0.031805	0.049365	0.047157	0.049365	0.047157	0.031805		338.6	0.359825	0.074149	0.00712	0.04838
338.8	0.544881	0.000911	0.012595	0.033951	0.04921	0.051255	0.04921	0.051255	0.033951		338.8	0.362701	0.071186	0.002164	0.046309
339	0.5537	0.002073	0.016204	0.0325	0.053878	0.044918	0.053878	0.044918	0.0325		339	0.367928	0.0759	0.00434	0.054544
339.2	0.5504	0.005061	0.016155	0.029934	0.052105	0.046586	0.052105	0.046586	0.029934		339.2	0.372969	0.075062	0.005539	0.051143
339.4	0.548235	-0.00134	0.012847	0.029616	0.050408	0.051773	0.050408	0.051773	0.029616		339.4	0.376516	0.077691	0.001069	0.055418
339.6	0.552383	0.001977	0.015043	0.032177	0.053634	0.048585	0.053634	0.048585	0.032177		339.6	0.383983	0.080902	0.004443	0.055369
339.8	0.552143	0.001866	0.015703	0.033586	0.051465	0.052041	0.051465	0.052041	0.033586		339.8	0.380299	0.075449	0.005272	0.05325
340	0.548872	-0.0031	0.00729	0.032618	0.050691	0.050263	0.050691	0.050263	0.032618		340	0.385235	0.078288	0.006487	0.054158
340.2	0.556375	0.004861	0.015189	0.033399	0.056492	0.051583	0.056492	0.051583	0.033399		340.2	0.39213	0.077243	0.004355	0.050974
340.4	0.554621	0.001185	0.015524	0.035382	0.057586	0.049207	0.057586	0.049207	0.035382		340.4	0.395478	0.079903	0.004751	0.058102
340.6	0.555007	0.000639	0.017158	0.034488	0.059636	0.053826	0.059636	0.053826	0.034488		340.6	0.390143	0.076539	0.001846	0.057398
340.8	0.559593	0.006345	0.013155	0.03762	0.055274	0.053424	0.055274	0.053424	0.03762		340.8	0.398136	0.076187	0.002745	0.061972
341	0.559859	0.004104	0.018906	0.034472	0.057532	0.050606	0.057532	0.050606	0.034472		341	0.401641	0.080416	0.011633	0.056139
341.2	0.552761	-0.00242	0.016554	0.0334	0.05295	0.051577	0.05295	0.051577	0.0334		341.2	0.404778	0.079025	0.005257	0.054052
341.4	0.556924	0.003422	0.022091	0.038819	0.056778	0.05201	0.056778	0.05201	0.038819		341.4	0.411434	0.078486	0.006813	0.055223
341.6	0.561287	0.0069	0.012844	0.035546	0.060775	0.052526	0.060775	0.052526	0.035546		341.6	0.415486	0.082092	0.008717	0.05537
341.8	0.562942	-0.00257	0.012179	0.037315	0.057518	0.055225	0.057518	0.055225	0.037315		341.8	0.415375	0.081446	0.003454	0.059661
342	0.56007	0.00644	0.015762	0.033785	0.059551	0.051387	0.059551	0.051387	0.033785		342	0.414863	0.084234	0.004053	0.055842
342.2	0.561269	0.001743	0.017498	0.040545	0.062356	0.049392	0.062356	0.049392	0.040545		342.2	0.424739	0.084329	0.00427	0.058104
342.4	0.56444	0.00439	0.018411	0.033378	0.055769	0.050133	0.055769	0.050133	0.033378		342.4	0.422275	0.079933	0.008077	0.054577
342.6	0.563911	0.002049	0.016924	0.038469	0.062278	0.052693	0.062278	0.052693	0.038469		342.6	0.426782	0.081747	0.006314	0.05573
342.8	0.565544	0.004629	0.017501	0.037694	0.061191	0.049139	0.061191	0.049139	0.037694		342.8	0.43253	0.08357	0.004256	0.059155
343	0.563452	0.006816	0.019053	0.036892	0.062362	0.052322	0.062362	0.052322	0.036892		343	0.431212	0.080901	0.007913	0.062433
343.2	0.565106	0.005128	0.019466	0.036802	0.059806	0.051969	0.059806	0.051969	0.036802		343.2	0.436201	0.087166	0.007821	0.058765
343.4	0.568939	0.001966	0.014945	0.037374	0.063543	0.051978	0.063543	0.051978	0.037374		343.4	0.43495	0.08409	0.001732	0.059295
343.6	0.566599	0.007174	0.022454	0.036123	0.059232	0.054812	0.059232	0.054812	0.036123		343.6	0.440676	0.082654	0.006567	0.056119
343.8	0.56352	0.003962	0.019985	0.040732	0.061496	0.056088	0.061496	0.056088	0.040732		343.8	0.442215	0.08455	0.005913	0.060911
344	0.564944	0.006502	0.020789	0.03864	0.062835	0.055014	0.062835	0.055014	0.03864		344	0.449499	0.089421	0.005662	0.054442
344.2	0.572195	0.007119	0.017624	0.037652	0.061053	0.054174	0.061053	0.054174	0.037652		344.2	0.448685	0.086417	0.007975	0.056277
344.4	0.568393	0.005129	0.016707	0.039436	0.060388	0.051147	0.060388	0.051147	0.039436		344.4	0.450405	0.083994	0.00787	0.060452
344.6	0.568072	0.004116	0.020294	0.040012	0.056131	0.052991	0.056131	0.052991	0.040012		344.6	0.456685	0.085604	0.002658	0.062428
344.8	0.570735	0.001169	0.016225	0.038844	0.065304	0.056834	0.065304	0.056834	0.038844		344.8	0.455355	0.088115	0.007097	0.061099
345	0.56927	0.008393	0.020406	0.042172	0.062318	0.055922	0.062318	0.055922	0.042172		345	0.456276	0.085816	0.009302	0.059893
345.2	0.572343	0.00239	0.017823	0.040175	0.059449	0.059204	0.059449	0.059204	0.040175		345.2	0.464664	0.09126	0.007237	0.062172
345.4	0.57184	-0.00043	0.023153	0.041124	0.058618	0.053222	0.058618	0.053222	0.041124		345.4	0.463017	0.088739	0.001532	0.062586
345.6	0.569568	0.006063	0.020934	0.042684	0.065704	0.054873	0.065704	0.054873	0.042684		345.6	0.467936	0.088091	-0.00012	0.062354
345.8	0.573749	-0.00167	0.021052	0.037941	0.060358	0.057531	0.060358	0.057531	0.037941		345.8	0.469397	0.088929	0.004401	0.063987
346	0.573243	0.004344	0.01775	0.042217	0.066358	0.049784	0.066358	0.049784	0.042217		346	0.470337	0.086763	0.006454	0.062504
346.2	0.575667	0.00748	0.021336	0.039057	0.06877	0.062598	0.06877	0.062598	0.039057		346.2	0.470143	0.09045	0.005586	0.065668
346.4	0.574102	0.001693	0.021387	0.037386	0.066565	0.056981	0.066565	0.056981	0.037386		346.4	0.475671	0.091112	0.005788	0.061397
346.6	0.574419	0.003235	0.020577	0.037266	0.065464	0.057786	0.065464	0.057786	0.037266		346.6	0.478001	0.090606	0.007846	0.062215
346.8	0.570774	0.007053	0.0193	0.038839	0.067586	0.058041	0.067586	0.058041	0.038839		346.8	0.488176	0.089393	0.008204	0.060749
347	0.577538	0.003413	0.024379	0.040594	0.063769	0.055508	0.063769	0.055508	0.040594		347	0.478807	0.088641	0.002824	0.064975
347.2	0.575334	-0.00025	0.020842	0.040063	0.062935	0.060316	0.062935	0.060316	0.040063		347.2	0.483672	0.088007	0.005026	0.064238
347.4	0.575321	0.002684	0.019733	0.03933	0.067717	0.056593	0.067717	0.056593	0.03933		347.4	0.486552	0.091787	0.005437	0.060051
347.6	0.573984	0.00342	0.019335	0.039355	0.069593	0.058614	0.069593	0.058614	0.039355		347.6	0.488796	0.092613	0.004079	0.062951
347.8	0.575628	0.001265	0.021742	0.039119	0.069646	0.054781	0.069646	0.054781	0.039119		347.8	0.49287	0.090677	0.008652	0.064631
348	0.579129	0.001645	0.022632	0.040881	0.071952	0.057509	0.071952	0.057509	0.040881		348	0.488067	0.091651	0.004053	0.065491
348.2	0.578092	0.004225	0.021047	0.043455	0.07315	0.058369	0.07315	0.058369	0.043455		348.2	0.488992	0.09193	0.004852	0.063931
348.4	0.57612	0.003988	0.019814	0.043581	0.068175	0.060622	0.068175	0.060622	0.043581		348.4	0.496643	0.096051	0.007485	0.06228
348.6	0.574805	0.000773	0.018777	0.043699	0.070732	0.055661	0.070732	0.055661	0.043699		348.6	0.495889	0.091861	0.003195	0.060681
348.8	0.579199	0.002476	0.021512	0.042638	0.071031	0.058936	0.071031	0.058936	0.042638		348.8	0.500325	0.092475	0.006079	0.06274
349	0.576391	-0.00251	0.020633	0.040035	0.072033	0.05941	0.072033	0.05941	0.040035		349	0.502783	0.092825	0.003632	0.064399
349.2	0.576356	0.003083	0.023093	0.044565	0.066788	0.06081	0.066788	0.06081	0.044565		349.2	0.504672	0.095606	0.006524	0.065165
349.4	0.581479	0.006591	0.023642	0.042349	0.068378	0.062329	0.068378	0.062329	0.042349		349.4	0.504786	0.094114	0.004193	0.065135
349.6	0.577779	0.003431	0.024899	0.043362	0.074879	0.061717	0.074879	0.061717	0.043362		349.6	0.508326	0.089959	0.006397	0.068551
349.8	0.576557	0.001637	0.022692	0.043383	0.0717	0.063082	0.0717	0.063082	0.043383		349.8	0.509566	0.095433	0.005204	0.066476
350	0.578007	0.002082	0.020532	0.040344	0.069887	0.059034	0.069887	0.059034	0.040344		350	0.508906	0.095334	0.004735	0.060068
350.2	0.576774	0.00129	0.026624	0.041892	0.072869	0.056511	0.072869	0.056511	0.041892		350.2	0.513046	0.097935	0.006027	0.064986
350.4	0.585778	0.008497	0.02271	0.046912	0.071367	0.061116	0.071367	0.061116	0.046912		350.4	0.514796	0.095065	0.000608	0.063416
350.6	0.580648	0.001299	0.021418	0.040117	0.073593	0.065446	0.073593	0.065446	0.040117		350.6	0.518766	0.096606	0.006648	0.067155
350.8	0.578288	0.004757	0.018939	0.043741	0.075234	0.06098	0.075234	0.06098	0.043741		350.8	0.521282	0.097	0.00989	0.069383
351	0.577584	0.003613	0.019266	0.04219	0.074271	0.062937	0.074271	0.062937	0.04219		351	0.520464	0.094128	0.005998	0.067248
351.2	0.57814	0.001185	0.022839	0.04705	0.072065	0.061277	0.072065	0.061277	0.04705		351.2	0.528215	0.096943	0.004706	0.064832
351.4	0.583822	0.003206	0.022305	0.045888	0.072717	0.059588	0.072717	0.059588	0.045888		351.4	0.52459	0.095773	0.006465	0.065458
351.6	0.581764	0.000554	0.025155	0.045238	0.073901	0.059271	0.073901	0.059271	0.045238		351.6	0.525343	0.09609	0.005309	0.064631
351.8	0.58021	0.003611	0.02396	0.044219	0.078326	0.058368	0.078326	0.058368	0.044219		351.8	0.528842	0.096888	0.004227	0.062592
352	0.583879	0.000227	0.024831	0.046372	0.075851	0.057991	0.075851	0.057991	0.046372		352	0.530784	0.101598	0.011365	0.068064
352.2	0.58698	0.002047	0.022727	0.042214	0.07705	0.061144	0.07705	0.061144	0.042214		352.2	0.532407	0.092977	0.006033	0.07177
352.4	0.586892	0.002823	0.028259	0.044581	0.075052	0.061531	0.075052	0.061531	0.044581		352.4	0.535592	0.102131	0.007389	0.067326
352.6	0.586051	0.003337	0.022105	0.045272	0.075531	0.062464	0.075531	0.062464	0.045272		352.6	0.531463	0.096897	0.004212	0.064664
352.8	0.587903	0.001327	0.023258	0.049471	0.077697	0.058576	0.077697	0.058576	0.049471		352.8	0.534423	0.098926	0.006556	0.069411
353	0.584455	0.002501	0.022104	0.046955	0.072934	0.059284	0.072934	0.059284	0.046955		353	0.535358	0.100085	0.008526	0.06992
353.2	0.582683	0.004307	0.025487	0.044817	0.079939	0.062289	0.079939	0.062289	0.044817		353.2	0.538879	0.101148	0.003351	0.066017
353.4	0.582743	0.002469	0.022804	0.04617	0.079002	0.061246	0.079002	0.061246	0.04617		353.4	0.542077	0.099491	0.006596	0.069365
353.6	0.583985	0.002709	0.023233	0.046939	0.076983	0.062864	0.076983	0.062864	0.046939		353.6	0.542332	0.098481	0.007544	0.068908
353.8	0.584066	0.005687	0.021551	0.048201	0.078214	0.06215	0.078214	0.06215	0.048201		353.8	0.543586	0.10004	0.008214	0.065758
354	0.58973	0.003209	0.024393	0.04511	0.077692	0.061652	0.077692	0.061652	0.04511		354	0.546835	0.098864	0.006695	0.069414
354.2	0.588327	0.002214	0.028448	0.043275	0.075652	0.06003	0.075652	0.06003	0.043275		354.2	0.550003	0.097218	0.005499	0.067459
354.4	0.584559	-0.00065	0.024519	0.043768	0.079654	0.063072	0.079654	0.063072	0.043768		354.4	0.546902	0.100892	0.003772	0.068146
354.6	0.582981	0.004475	0.025019	0.048946	0.075229	0.061114	0.075229	0.061114	0.048946		354.6	0.548409	0.100884	0.005287	0.072411
354.8	0.582416	0.000974	0.021251	0.047965	0.084061	0.063232	0.084061	0.063232	0.047965		354.8	0.548478	0.098593	0.008478	0.069901
355	0.587253	0.000977	0.024647	0.047951	0.077883	0.061896	0.077883	0.061896	0.047951		355	0.553091	0.097853	0.006773	0.068586
355.2	0.58764	0.004921	0.025016	0.048581	0.081193	0.063836	0.081193	0.063836	0.048581		355.2	0.552929	0.098672	0.005789	0.069027
355.4	0.585503	0.006681	0.021701	0.048018	0.083772	0.068213	0.083772	0.068213	0.048018		355.4	0.554142	0.100015	0.009864	0.070773
355.6	0.58355	0.002374	0.023555	0.050175	0.078611	0.068141	0.078611	0.068141	0.050175		355.6	0.559415	0.099751	0.007203	0.072328
355.8	0.589649	0.007153	0.021914	0.052874	0.078807	0.06599	0.078807	0.06599	0.052874		355.8	0.558654	0.099461	0.012226	0.071972
356	0.584986	0.004117	0.027152	0.051373	0.079939	0.068711	0.079939	0.068711	0.051373		356	0.557742	0.100372	0.010347	0.068026
356.2	0.585155	0.00491	0.024803	0.050951	0.080889	0.065042	0.080889	0.065042	0.050951		356.2	0.560529	0.097561	0.009112	0.067091
356.4	0.58714	0.006943	0.025998	0.048254	0.080588	0.064029	0.080588	0.064029	0.048254		356.4	0.561706	0.101555	0.005142	0.069727
356.6	0.593107	0.000387	0.023959	0.046933	0.084183	0.06412	0.084183	0.06412	0.046933		356.6	0.565517	0.106359	0.009321	0.069757
356.8	0.58691	0.00254	0.024523	0.042167	0.078053	0.067752	0.078053	0.067752	0.042167		356.8	0.566606	0.100982	0.006774	0.073511
357	0.585377	0.001496	0.027336	0.051884	0.081526	0.068763	0.081526	0.068763	0.051884		357	0.565708	0.100362	0.004013	0.071796
357.2	0.588367	9.87e-05	0.027168	0.046937	0.081406	0.066406	0.081406	0.066406	0.046937		357.2	0.568119	0.100329	0.007402	0.068302
357.4	0.591974	0.00598	0.024915	0.047118	0.077246	0.064015	0.077246	0.064015	0.047118		357.4	0.573274	0.102668	0.003999	0.072422
357.6	0.589234	0.005249	0.024768	0.04629	0.080025	0.064042	0.080025	0.064042	0.04629		357.6	0.565671	0.108726	0.008949	0.076383
357.8	0.595477	0.002676	0.022696	0.044835	0.084309	0.063034	0.084309	0.063034	0.044835		357.8	0.567682	0.101877	0.00254	0.070498
358	0.59099	0.004483	0.02098	0.046677	0.081791	0.066891	0.081791	0.066891	0.046677		358	0.571374	0.104338	0.009699	0.072154
358.2	0.581778	0.003527	0.023093	0.046852	0.084564	0.067657	0.084564	0.067657	0.046852		358.2	0.575098	0.099184	0.003662	0.073131
358.4	0.585232	0.002983	0.02926	0.044417	0.080101	0.061604	0.080101	0.061604	0.044417		358.4	0.574186	0.105775	0.007925	0.069543
358.6	0.590105	0.000939	0.025309	0.049062	0.086041	0.068507	0.086041	0.068507	0.049062		358.6	0.573498	0.108268	0.005605	0.071988
358.8	0.589276	-0.0002	0.027387	0.050971	0.082389	0.065451	0.082389	0.065451	0.050971		358.8	0.578698	0.101893	0.01034	0.072921
359	0.587699	0.003372	0.024539	0.050091	0.081064	0.069465	0.081064	0.069465	0.050091		359	0.583001	0.107219	0.005857	0.074912
359.2	0.591037	0.004222	0.024832	0.047259	0.081873	0.061995	0.081873	0.061995	0.047259		359.2	0.580739	0.107656	0.00575	0.073973
359.4	0.588665	0.004374	0.030804	0.050317	0.082706	0.066931	0.082706	0.066931	0.050317		359.4	0.586255	0.106218	0.009604	0.071677
359.6	0.591898	0.001868	0.025316	0.048161	0.083921	0.063692	0.083921	0.063692	0.048161		359.6	0.58236	0.1026	0.005609	0.071285
359.8	0.588695	0.007976	0.02758	0.048642	0.084991	0.068158	0.084991	0.068158	0.048642		359.8	0.582846	0.104937	0.002977	0.073151
360	0.586919	0.006323	0.026204	0.045527	0.079739	0.067346	0.079739	0.067346	0.045527		360	0.585016	0.109201	0.007473	0.072346
360.2	0.587456	0.000546	0.027617	0.052872	0.086588	0.065875	0.086588	0.065875	0.052872		360.2	0.58547	0.107089	0.005465	0.072946
360.4	0.586613	0.005135	0.025827	0.050342	0.088364	0.065835	0.088364	0.065835	0.050342		360.4	0.588827	0.106821	0.006856	0.072728
360.6	0.586442	0.00402	0.027603	0.049888	0.085386	0.069866	0.085386	0.069866	0.049888		360.6	0.586538	0.105248	0.002828	0.073005
360.8	0.584637	0.00442	0.023985	0.048975	0.090657	0.063726	0.090657	0.063726	0.048975		360.8	0.588258	0.109644	0.009573	0.074273
361	0.597917	-2.9e-05	0.028319	0.053522	0.087215	0.065787	0.087215	0.065787	0.053522		361	0.591243	0.105714	0.003243	0.077392
361.2	0.58888	0.001048	0.027413	0.049589	0.081643	0.069191	0.081643	0.069191	0.049589		361.2	0.594245	0.107816	0.007475	0.074227
361.4	0.592237	0.000357	0.027791	0.050143	0.084203	0.061366	0.084203	0.061366	0.050143		361.4	0.593626	0.108277	0.007869	0.074465
361.6	0.594917	0.003936	0.030423	0.054438	0.089525	0.066833	0.089525	0.066833	0.054438		361.6	0.593231	0.105403	0.002199	0.072487
361.8	0.593885	0.004797	0.028084	0.052689	0.08533	0.066255	0.08533	0.066255	0.052689		361.8	0.593035	0.109168	0.00537	0.078298
362	0.589139	0.000454	0.027401	0.048243	0.086006	0.068287	0.086006	0.068287	0.048243		362	0.597116	0.106291	0.007569	0.077724
362.2	0.586864	0.005704	0.02884	0.050457	0.088978	0.06878	0.088978	0.06878	0.050457		362.2	0.595057	0.109783	0.007218	0.073116
362.4	0.590476	0.002365	0.025797	0.048702	0.091897	0.070453	0.091897	0.070453	0.048702		362.4	0.596329	0.112017	0.006696	0.077488
362.6	0.588726	0.002445	0.026865	0.053164	0.089496	0.067853	0.089496	0.067853	0.053164		362.6	0.600749	0.105283	0.006105	0.075869
362.8	0.590378	0.004147	0.024914	0.050484	0.089855	0.06586	0.089855	0.06586	0.050484		362.8	0.60085	0.106386	0.007412	0.080704
363	0.592658	0.000359	0.02708	0.052519	0.085999	0.067543	0.085999	0.067543	0.052519		363	0.602595	0.110726	0.005531	0.074737
363.2	0.593573	0.006458	0.028006	0.052397	0.089434	0.068929	0.089434	0.068929	0.052397		363.2	0.593948	0.108728	0.001525	0.077643
363.4	0.592075	0.006375	0.027239	0.048652	0.083976	0.071581	0.083976	0.071581	0.048652		363.4	0.603947	0.105824	0.006173	0.072215
363.6	0.593851	0.000947	0.028751	0.053718	0.088138	0.072764	0.088138	0.072764	0.053718		363.6	0.604001	0.112164	0.008511	0.075017
363.8	0.595245	0.003249	0.029271	0.050247	0.089403	0.069106	0.089403	0.069106	0.050247		363.8	0.606855	0.109749	0.006223	0.073114
364	0.588336	-0.00201	0.024297	0.051566	0.089237	0.071092	0.089237	0.071092	0.051566		364	0.602054	0.109364	0.008027	0.07382
364.2	0.588619	0.006491	0.031592	0.05088	0.088671	0.06399	0.088671	0.06399	0.05088		364.2	0.611166	0.111157	0.0091	0.075216
364.4	0.591275	0.00122	0.027105	0.0483	0.091492	0.068202	0.091492	0.068202	0.0483		364.4	0.607755	0.110029	0.005821	0.078263
364.6	0.590007	0.004059	0.02626	0.050359	0.089097	0.069682	0.089097	0.069682	0.050359		364.6	0.605248	0.108924	0.005038	0.072181
364.8	0.590132	0.00195	0.027103	0.051484	0.092249	0.069034	0.092249	0.069034	0.051484		364.8	0.610214	0.111198	0.005502	0.076625
365	0.593323	0.005194	0.024943	0.052928	0.090334	0.069299	0.090334	0.069299	0.052928		365	0.610041	0.110941	0.009452	0.074826
365.2	0.593645	0.002795	0.027561	0.056144	0.091241	0.067756	0.091241	0.067756	0.056144		365.2	0.607126	0.113524	0.006864	0.079762
365.4	0.592177	0.002964	0.02832	0.053486	0.086089	0.070441	0.086089	0.070441	0.053486		365.4	0.607782	0.114072	0.007014	0.077374
365.6	0.594183	0.003057	0.03301	0.054778	0.092989	0.067494	0.092989	0.067494	0.054778		365.6	0.612197	0.109981	0.007396	0.075641
365.8	0.59604	0.006872	0.027262	0.052683	0.086361	0.070665	0.086361	0.070665	0.052683		365.8	0.610555	0.106993	0.00728	0.078233
366	0.592541	-0.00045	0.026801	0.054191	0.086879	0.068789	0.086879	0.068789	0.054191		366	0.613699	0.111688	0.006218	0.075545
366.2	0.595898	0.00384	0.031377	0.050143	0.093369	0.070925	0.093369	0.070925	0.050143		366.2	0.617362	0.112497	0.005717	0.077735
366.4	0.59347	-9e-05	0.028962	0.05595	0.088175	0.068972	0.088175	0.068972	0.05595		366.4	0.614544	0.11184	0.006589	0.080036
366.6	0.595663	0.004885	0.029176	0.053741	0.089079	0.071115	0.089079	0.071115	0.053741		366.6	0.621016	0.111915	0.003375	0.073527
366.8	0.591048	-0.00048	0.025144	0.057463	0.092964	0.064609	0.092964	0.064609	0.057463		366.8	0.616808	0.110496	0.002622	0.077879
367	0.591527	0.00074	0.02876	0.052983	0.098028	0.070566	0.098028	0.070566	0.052983		367	0.619279	0.112633	0.002041	0.076075
367.2	0.59323	0.003368	0.025908	0.054208	0.095004	0.069728	0.095004	0.069728	0.054208		367.2	0.618745	0.111656	0.006878	0.077179
367.4	0.588709	0.006762	0.028	0.053567	0.09191	0.067744	0.09191	0.067744	0.053567		367.4	0.618382	0.106329	0.002494	0.077167
367.6	0.592469	0.004775	0.029299	0.054042	0.094427	0.070644	0.094427	0.070644	0.054042		367.6	0.618717	0.112561	0.00691	0.071936
367.8	0.595287	0.005887	0.029339	0.052856	0.094835	0.066572	0.094835	0.066572	0.052856		367.8	0.621537	0.106818	0.005996	0.075882
368	0.597078	0.005121	0.028037	0.054568	0.094783	0.069224	0.094783	0.069224	0.054568		368	0.623557	0.113078	0.012417	0.077683
368.2	0.59145	-0.00156	0.031515	0.054933	0.089785	0.070348	0.089785	0.070348	0.054933		368.2	0.621281	0.110536	0.003371	0.075448
368.4	0.592746	0.000545	0.030334	0.052599	0.095965	0.072076	0.095965	0.072076	0.052599		368.4	0.626652	0.111012	0.006294	0.079441
368.6	0.597575	0.001842	0.032231	0.055149	0.095903	0.066499	0.095903	0.066499	0.055149		368.6	0.624832	0.114547	0.002616	0.074929
368.8	0.595902	0.003666	0.033754	0.056805	0.09707	0.070304	0.09707	0.070304	0.056805		368.8	0.625983	0.111726	0.007057	0.076942
369	0.592013	-4.9e-05	0.024595	0.055404	0.098227	0.073521	0.098227	0.073521	0.055404		369	0.626666	0.104246	0.00799	0.076938
369.2	0.591602	0.004358	0.029955	0.052552	0.096836	0.067839	0.096836	0.067839	0.052552		369.2	0.619737	0.109267	0.009249	0.081335
369.4	0.590094	0.004069	0.03058	0.055979	0.096857	0.068007	0.096857	0.068007	0.055979		369.4	0.628957	0.115913	0.009193	0.080406
369.6	0.592904	0.006687	0.02971	0.055608	0.098621	0.072156	0.098621	0.072156	0.055608		369.6	0.625573	0.113179	0.004993	0.078244
369.8	0.593076	0.006324	0.026275	0.052181	0.095148	0.073507	0.095148	0.073507	0.052181		369.8	0.629358	0.112286	0.00335	0.078054
370	0.593477	0.000684	0.026548	0.057215	0.098839	0.068088	0.098839	0.068088	0.057215		370	0.628874	0.11348	0.00797	0.079396
370.2	0.595309	-0.00014	0.027494	0.054254	0.09483	0.070986	0.09483	0.070986	0.054254		370.2	0.627194	0.116057	0.007248	0.076812
370.4	0.594738	0.001497	0.029052	0.056809	0.093432	0.069517	0.093432	0.069517	0.056809		370.4	0.633712	0.114915	0.004128	0.079705
370.6	0.590116	0.003641	0.030391	0.053071	0.092465	0.069911	0.092465	0.069911	0.053071		370.6	0.633619	0.11267	0.003079	0.077196
370.8	0.590842	0.003346	0.026299	0.05647	0.095216	0.071612	0.095216	0.071612	0.05647		370.8	0.631189	0.109999	0.00445	0.080881
371	0.589002	0.001981	0.03106	0.053348	0.096282	0.072584	0.096282	0.072584	0.053348		371	0.635851	0.112455	0.008504	0.082213
371.2	0.593346	0.003794	0.033535	0.056936	0.093651	0.072117	0.093651	0.072117	0.056936		371.2	0.632861	0.114315	0.005001	0.079203
371.4	0.596804	0.003267	0.029251	0.056417	0.09838	0.071794	0.09838	0.071794	0.056417		371.4	0.633451	0.121755	0.005341	0.077297
371.6	0.596702	0.003274	0.032228	0.055083	0.097662	0.070819	0.097662	0.070819	0.055083		371.6	0.63458	0.116961	0.007624	0.075684
371.8	0.591273	0.000548	0.029808	0.055608	0.096577	0.071989	0.096577	0.071989	0.055608		371.8	0.637734	0.116021	0.005182	0.078407
372	0.593031	0.003248	0.030854	0.057688	0.097033	0.071714	0.097033	0.071714	0.057688		372	0.637852	0.112398	0.003444	0.079279
372.2	0.59058	0.005038	0.030354	0.056767	0.09847	0.072804	0.09847	0.072804	0.056767		372.2	0.633771	0.11554	0.007013	0.080953
372.4	0.593488	0.004115	0.029292	0.057492	0.094079	0.07329	0.094079	0.07329	0.057492		372.4	0.639222	0.117706	0.004104	0.080251
372.6	0.593664	0.001182	0.030127	0.049293	0.097229	0.069103	0.097229	0.069103	0.049293		372.6	0.638684	0.118544	0.008496	0.081439
372.8	0.596833	0.000504	0.028259	0.056762	0.099853	0.073807	0.099853	0.073807	0.056762		372.8	0.640841	0.118398	0.010016	0.077014
373	0.595884	0.000126	0.027204	0.053141	0.094427	0.068223	0.094427	0.068223	0.053141		373	0.638807	0.110669	0.00691	0.076731
373.2	0.592895	0.004925	0.029227	0.052222	0.094392	0.071636	0.094392	0.071636	0.052222		373.2	0.639949	0.115467	0.006792	0.081492
373.4	0.594311	0.001538	0.030557	0.055191	0.094527	0.074447	0.094527	0.074447	0.055191		373.4	0.643193	0.117544	0.007393	0.082557
373.6	0.596206	0.004444	0.029316	0.05512	0.095324	0.072586	0.095324	0.072586	0.05512		373.6	0.640483	0.114526	0.006811	0.07936
373.8	0.592221	0.003982	0.030716	0.054017	0.098315	0.073366	0.098315	0.073366	0.054017		373.8	0.645877	0.115336	0.003409	0.081588
374	0.592323	0.001264	0.030405	0.055879	0.099299	0.074484	0.099299	0.074484	0.055879		374	0.640572	0.116586	0.003623	0.077519
374.2	0.596313	0.00257	0.030481	0.053815	0.097501	0.072237	0.097501	0.072237	0.053815		374.2	0.645574	0.11783	0.009899	0.078226
374.4	0.593826	0.000248	0.027745	0.053533	0.099076	0.070495	0.099076	0.070495	0.053533		374.4	0.647306	0.115854	0.006673	0.083133
374.6	0.598529	-0.00222	0.032895	0.055242	0.094663	0.072304	0.094663	0.072304	0.055242		374.6	0.644565	0.11543	0.008107	0.079645
374.8	0.598639	0.005842	0.030844	0.058847	0.099932	0.072447	0.099932	0.072447	0.058847		374.8	0.643912	0.115862	0.00551	0.080742
375	0.595189	-0.00525	0.032449	0.056763	0.100259	0.075134	0.100259	0.075134	0.056763		375	0.64676	0.121183	0.003218	0.078482
375.2	0.596147	0.001948	0.031149	0.05533	0.098876	0.071403	0.098876	0.071403	0.05533		375.2	0.641927	0.11905	0.005684	0.078682
375.4	0.593816	0.002198	0.029387	0.058755	0.100572	0.068153	0.100572	0.068153	0.058755		375.4	0.644076	0.121534	0.006378	0.082638
375.6	0.59596	-4.1e-05	0.029307	0.054294	0.101307	0.074979	0.101307	0.074979	0.054294		375.6	0.646768	0.120141	0.007596	0.076787
375.8	0.594857	-0.00086	0.03133	0.058336	0.09902	0.071667	0.09902	0.071667	0.058336		375.8	0.649106	0.119015	0.007094	0.081333
376	0.593719	0.002751	0.03067	0.056734	0.09646	0.075209	0.09646	0.075209	0.056734		376	0.649192	0.120387	0.008208	0.078455
376.2	0.593468	-0.00105	0.031915	0.05466	0.100071	0.072138	0.100071	0.072138	0.05466		376.2	0.650068	0.117459	0.010299	0.08366
376.4	0.59522	0.002725	0.035339	0.05445	0.106739	0.073107	0.106739	0.073107	0.05445		376.4	0.654824	0.120617	0.007254	0.080528
376.6	0.594098	0.003982	0.03056	0.057132	0.099176	0.07344	0.099176	0.07344	0.057132		376.6	0.64927	0.119154	0.008339	0.078514
376.8	0.599577	0.004016	0.033592	0.059336	0.099319	0.072092	0.099319	0.072092	0.059336		376.8	0.649063	0.117101	0.008983	0.080442
377	0.594198	0.005786	0.031625	0.058587	0.106146	0.076204	0.106146	0.076204	0.058587		377	0.652982	0.120645	0.007824	0.079697
377.2	0.595269	0.005431	0.028532	0.057738	0.100394	0.070632	0.100394	0.070632	0.057738		377.2	0.656352	0.119031	0.008398	0.08623
377.4	0.594721	0.001533	0.028908	0.062397	0.097468	0.067358	0.097468	0.067358	0.062397		377.4	0.652355	0.116259	0.009934	0.081672
377.6	0.595182	-0.00081	0.031539	0.054075	0.102547	0.073661	0.102547	0.073661	0.054075		377.6	0.655062	0.120633	0.007423	0.077885
377.8	0.597814	0.000801	0.035478	0.055273	0.102375	0.072336	0.102375	0.072336	0.055273		377.8	0.652828	0.121624	0.004531	0.080904
378	0.59597	0.000361	0.035198	0.054756	0.100262	0.074961	0.100262	0.074961	0.054756		378	0.65624	0.112355	0.005047	0.079802
378.2	0.597259	-0.00017	0.033291	0.054593	0.103776	0.076081	0.103776	0.076081	0.054593		378.2	0.654267	0.117163	0.001326	0.082272
378.4	0.596015	0.001704	0.033668	0.058031	0.10178	0.075051	0.10178	0.075051	0.058031		378.4	0.650727	0.120665	0.010022	0.080474
378.6	0.597281	0.004292	0.031012	0.057421	0.099602	0.070627	0.099602	0.070627	0.057421		378.6	0.655171	0.121151	0.008832	0.080729
378.8	0.59093	0.001747	0.033368	0.057962	0.101196	0.072986	0.101196	0.072986	0.057962		378.8	0.655654	0.116458	0.005618	0.080365
379	0.59868	0.001362	0.032003	0.058141	0.102487	0.074291	0.102487	0.074291	0.058141		379	0.660479	0.119902	0.005133	0.079213
379.2	0.597325	0.004343	0.031346	0.054388	0.101329	0.074182	0.101329	0.074182	0.054388		379.2	0.657096	0.118932	0.007683	0.078907
379.4	0.594007	0.003258	0.028397	0.057625	0.100252	0.070316	0.100252	0.070316	0.057625		379.4	0.655688	0.120297	0.010638	0.08445
379.6	0.597435	0.001861	0.031546	0.054309	0.106686	0.073944	0.106686	0.073944	0.054309		379.6	0.653456	0.118365	0.005943	0.07951
379.8	0.59953	-0.00453	0.034523	0.063042	0.105486	0.075112	0.105486	0.075112	0.063042		379.8	0.659516	0.123925	0.008173	0.081299
380	0.591811	0.002761	0.028134	0.06085	0.106714	0.073707	0.106714	0.073707	0.06085		380	0.66049	0.123689	0.004959	0.081764
380.2	0.590709	-0.00158	0.030848	0.055216	0.104557	0.073253	0.104557	0.073253	0.055216		380.2	0.658657	0.119821	0.009679	0.082531
380.4	0.597964	0.001292	0.034802	0.057911	0.105024	0.073729	0.105024	0.073729	0.057911		380.4	0.659115	0.119692	0.004959	0.085266
380.6	0.597015	0.003317	0.03011	0.059299	0.104126	0.071222	0.104126	0.071222	0.059299		380.6	0.659556	0.120442	0.007283	0.082398
380.8	0.595521	0.001111	0.028432	0.058169	0.106524	0.071242	0.106524	0.071242	0.058169		380.8	0.661973	0.118593	0.011008	0.083729
381	0.600743	0.001794	0.032687	0.059285	0.100595	0.07538	0.100595	0.07538	0.059285		381	0.661379	0.122997	0.009891	0.079625
381.2	0.601608	0.006763	0.02811	0.056518	0.10478	0.069938	0.10478	0.069938	0.056518		381.2	0.660403	0.118929	0.005774	0.082797
381.4	0.600495	0.003158	0.034546	0.060664	0.105278	0.075575	0.105278	0.075575	0.060664		381.4	0.658109	0.118198	0.003901	0.08562
381.6	0.595513	0.000978	0.029573	0.056995	0.109244	0.07082	0.109244	0.07082	0.056995		381.6	0.663159	0.119644	0.010172	0.079472
381.8	0.596307	0.002182	0.031702	0.055118	0.106921	0.070545	0.106921	0.070545	0.055118		381.8	0.664222	0.119383	0.007898	0.078469
382	0.592306	0.00358	0.030485	0.055602	0.108234	0.072891	0.108234	0.072891	0.055602		382	0.665854	0.123195	0.008112	0.08532
382.2	0.602869	0.002435	0.028656	0.056331	0.102671	0.076019	0.102671	0.076019	0.056331		382.2	0.661546	0.122518	0.010449	0.080516
382.4	0.597644	0.002112	0.029609	0.058479	0.107027	0.072811	0.107027	0.072811	0.058479		382.4	0.668112	0.123508	0.008207	0.081471
382.6	0.596577	0.002299	0.029184	0.059119	0.104476	0.071442	0.104476	0.071442	0.059119		382.6	0.670164	0.126686	0.004986	0.080155
382.8	0.594637	0.002373	0.02731	0.055976	0.105123	0.073145	0.105123	0.073145	0.055976		382.8	0.663425	0.123698	0.007276	0.078571
383	0.597147	0.004139	0.028753	0.060793	0.108402	0.073489	0.108402	0.073489	0.060793		383	0.664019	0.123607	0.008052	0.084155
383.2	0.596549	-0.00238	0.026788	0.058316	0.106392	0.07525	0.106392	0.07525	0.058316		383.2	0.667327	0.123129	0.006629	0.084298
383.4	0.589999	0.003678	0.032309	0.059924	0.107146	0.074651	0.107146	0.074651	0.059924		383.4	0.667548	0.118962	0.004009	0.08897
383.6	0.594214	0.002366	0.031095	0.061876	0.100938	0.075079	0.100938	0.075079	0.061876		383.6	0.665861	0.119189	0.010715	0.081482
383.8	0.595424	0.000322	0.034492	0.050295	0.109497	0.074614	0.109497	0.074614	0.050295		383.8	0.665954	0.124496	0.006035	0.080041
384	0.59577	-0.00322	0.028843	0.059323	0.105526	0.07445	0.105526	0.07445	0.059323		384	0.666162	0.122592	0.002581	0.083052
384.2	0.595765	0.001386	0.032558	0.063903	0.10279	0.075501	0.10279	0.075501	0.063903		384.2	0.667199	0.122319	0.007634	0.082795
384.4	0.592421	0.003466	0.029562	0.058847	0.105706	0.07584	0.105706	0.07584	0.058847		384.4	0.667351	0.127933	0.009751	0.081437
384.6	0.593896	0.001511	0.029482	0.056267	0.107034	0.072955	0.107034	0.072955	0.056267		384.6	0.672606	0.120897	0.00739	0.082277
384.8	0.599459	0.001664	0.033577	0.057958	0.105778	0.074974	0.105778	0.074974	0.057958		384.8	0.668711	0.123816	0.006442	0.081632
385	0.594065	-0.00332	0.026326	0.056396	0.107236	0.073977	0.107236	0.073977	0.056396		385	0.671255	0.12054	0.006706	0.08606
385.2	0.598852	0.001768	0.027704	0.055314	0.103825	0.070941	0.103825	0.070941	0.055314		385.2	0.674742	0.124367	0.008978	0.083889
385.4	0.597383	0.001576	0.027897	0.061454	0.110963	0.075998	0.110963	0.075998	0.061454		385.4	0.668909	0.120409	0.004076	0.083149
385.6	0.593507	0.001134	0.032083	0.059997	0.108294	0.073009	0.108294	0.073009	0.059997		385.6	0.674693	0.124738	0.008112	0.081476
385.8	0.596557	0.004133	0.02825	0.062379	0.106351	0.077279	0.106351	0.077279	0.062379		385.8	0.671826	0.122261	0.005878	0.080569
386	0.595789	0.005307	0.032536	0.061417	0.109763	0.075758	0.109763	0.075758	0.061417		386	0.670329	0.125985	0.00673	0.082001
386.2	0.594444	-0.00248	0.028533	0.059082	0.105339	0.079085	0.105339	0.079085	0.059082		386.2	0.673153	0.124526	0.007383	0.082086
386.4	0.592237	-0.00016	0.032802	0.059345	0.107701	0.074208	0.107701	0.074208	0.059345		386.4	0.675388	0.122096	0.006928	0.087278
386.6	0.592113	0.002281	0.035288	0.061254	0.10688	0.075549	0.10688	0.075549	0.061254		386.6	0.674178	0.122856	0.009375	0.083233
386.8	0.59875	0.004149	0.034131	0.062851	0.105944	0.074697	0.105944	0.074697	0.062851		386.8	0.676109	0.122526	0.004548	0.08427
387	0.59598	0.001362	0.033012	0.058467	0.110083	0.074382	0.110083	0.074382	0.058467		387	0.67476	0.123253	0.0058	0.082339
387.2	0.596119	0.000415	0.029908	0.06002	0.110546	0.073923	0.110546	0.073923	0.06002		387.2	0.671722	0.128212	0.00673	0.082963
387.4	0.593956	-0.0006	0.031205	0.058118	0.10711	0.076087	0.10711	0.076087	0.058118		387.4	0.673826	0.121506	0.006489	0.08231
387.6	0.591375	-0.00042	0.030037	0.061002	0.113812	0.069882	0.113812	0.069882	0.061002		387.6	0.673678	0.121429	0.005119	0.077109
387.8	0.594675	-0.00128	0.029094	0.058754	0.109099	0.077179	0.109099	0.077179	0.058754		387.8	0.670464	0.123023	0.004787	0.081749
388	0.600455	-9.8e-05	0.033421	0.06087	0.107081	0.073139	0.107081	0.073139	0.06087		388	0.672897	0.124122	0.004965	0.083421
388.2	0.595264	0.00201	0.033144	0.061132	0.105095	0.076091	0.105095	0.076091	0.061132		388.2	0.675472	0.124794	0.006165	0.084277
388.4	0.591562	-0.00382	0.032432	0.060617	0.114289	0.069151	0.114289	0.069151	0.060617		388.4	0.67146	0.123383	0.005558	0.083823
388.6	0.596332	0.001179	0.02851	0.061723	0.107241	0.075943	0.107241	0.075943	0.061723		388.6	0.675586	0.123113	0.006876	0.085553
388.8	0.592649	0.001742	0.032199	0.061481	0.110349	0.074483	0.110349	0.074483	0.061481		388.8	0.679477	0.12589	0.008669	0.084812
389	0.593721	0.003875	0.032965	0.061305	0.109805	0.076978	0.109805	0.076978	0.061305		389	0.677533	0.125007	0.003197	0.08536
389.2	0.596789	-0.0007	0.031136	0.059996	0.112088	0.074186	0.112088	0.074186	0.059996		389.2	0.680283	0.125721	0.007035	0.084736
389.4	0.593749	0.004132	0.034084	0.065224	0.112646	0.072811	0.112646	0.072811	0.065224		389.4	0.676649	0.124598	0.003936	0.083838
389.6	0.598316	0.000344	0.030437	0.060632	0.108693	0.073396	0.108693	0.073396	0.060632		389.6	0.675455	0.120927	0.005804	0.085523
389.8	0.593645	-0.00159	0.037024	0.065165	0.110961	0.075478	0.110961	0.075478	0.065165		389.8	0.678653	0.130339	0.003785	0.083973
390	0.596396	0.002392	0.033374	0.06162	0.111289	0.078859	0.111289	0.078859	0.06162		390	0.680084	0.128353	0.001134	0.083704
390.2	0.596063	-0.00226	0.032621	0.060134	0.108607	0.072304	0.108607	0.072304	0.060134		390.2	0.678686	0.124728	0.002748	0.084497
390.4	0.594536	-0.00362	0.03356	0.057456	0.110215	0.076511	0.110215	0.076511	0.057456		390.4	0.677257	0.128728	0.006392	0.085448
390.6	0.594919	0.000587	0.033823	0.058859	0.10743	0.078361	0.10743	0.078361	0.058859		390.6	0.685234	0.124297	0.008717	0.083765
390.8	0.596612	6.52e-05	0.032198	0.062569	0.108762	0.07285	0.108762	0.07285	0.062569		390.8	0.683227	0.125114	0.004923	0.082126
391	0.601218	-0.0016	0.031128	0.059501	0.110372	0.078556	0.110372	0.078556	0.059501		391	0.680238	0.123988	0.005998	0.083976
391.2	0.59357	-0.00102	0.034337	0.062332	0.1077	0.077825	0.1077	0.077825	0.062332		391.2	0.68454	0.125381	0.004226	0.08546
391.4	0.596321	-0.00216	0.031601	0.058699	0.109749	0.075605	0.109749	0.075605	0.058699		391.4	0.683542	0.12875	0.004292	0.080871
391.6	0.594083	0.000445	0.031931	0.061196	0.11059	0.076016	0.11059	0.076016	0.061196		391.6	0.678889	0.128209	0.005987	0.083115
391.8	0.595517	-0.00079	0.032987	0.061514	0.111093	0.0773	0.111093	0.0773	0.061514		391.8	0.680548	0.125552	0.002321	0.081563
392	0.597466	-0.00115	0.033702	0.061569	0.111395	0.077364	0.111395	0.077364	0.061569		392	0.681437	0.126259	0.005918	0.091641
392.2	0.597056	-0.00444	0.034517	0.065835	0.113731	0.076586	0.113731	0.076586	0.065835		392.2	0.686027	0.122511	0.010447	0.084428
392.4	0.598835	-0.0005	0.03068	0.06471	0.111957	0.078236	0.111957	0.078236	0.06471		392.4	0.68296	0.131348	0.003163	0.080808
392.6	0.599017	-0.0015	0.034208	0.06104	0.116169	0.077763	0.116169	0.077763	0.06104		392.6	0.686593	0.129264	0.004458	0.082969
392.8	0.597855	0.000585	0.032514	0.060202	0.112329	0.075435	0.112329	0.075435	0.060202		392.8	0.686008	0.12818	0.010928	0.083291
393	0.596047	-0.00275	0.034945	0.058886	0.110182	0.076906	0.110182	0.076906	0.058886		393	0.686355	0.12806	0.006966	0.086297
393.2	0.599087	0.002964	0.03243	0.059662	0.114001	0.074832	0.114001	0.074832	0.059662		393.2	0.687397	0.126264	0.00601	0.08663
393.4	0.594735	-0.00025	0.032557	0.057855	0.112618	0.074541	0.112618	0.074541	0.057855		393.4	0.686577	0.124973	0.004425	0.089229
393.6	0.592396	-0.0014	0.03255	0.059534	0.11431	0.078943	0.11431	0.078943	0.059534		393.6	0.687921	0.126845	0.007915	0.084771
393.8	0.596988	4.65e-05	0.03599	0.065559	0.114491	0.075518	0.114491	0.075518	0.065559		393.8	0.689121	0.125037	0.005746	0.083111
394	0.597053	-0.0015	0.032757	0.062425	0.114016	0.07768	0.114016	0.07768	0.062425		394	0.687169	0.128416	0.006445	0.082729
394.2	0.596349	0.000103	0.036264	0.058243	0.106202	0.07601	0.106202	0.07601	0.058243		394.2	0.687201	0.127047	0.001928	0.085473
394.4	0.594803	-0.00308	0.031521	0.064028	0.112592	0.072125	0.112592	0.072125	0.064028		394.4	0.686923	0.129858	0.004557	0.085111
394.6	0.59519	-0.00135	0.033794	0.062555	0.116418	0.071606	0.116418	0.071606	0.062555		394.6	0.689938	0.129363	0.002868	0.082661
394.8	0.596025	-0.00287	0.035406	0.060691	0.112167	0.07477	0.112167	0.07477	0.060691		394.8	0.684533	0.124811	0.003573	0.083473
395	0.595293	-0.0002	0.031939	0.062641	0.111623	0.076	0.111623	0.076	0.062641		395	0.689273	0.124131	0.005368	0.08284
395.2	0.594305	-0.00148	0.034451	0.063794	0.116125	0.076718	0.116125	0.076718	0.063794		395.2	0.687278	0.129613	0.004432	0.083581
395.4	0.598582	0.002639	0.034572	0.060215	0.111221	0.076554	0.111221	0.076554	0.060215		395.4	0.687124	0.127382	0.00283	0.085955
395.6	0.599661	0.00533	0.029935	0.06324	0.11691	0.073861	0.11691	0.073861	0.06324		395.6	0.686845	0.124867	0.005984	0.087267
395.8	0.597242	-0.00165	0.034971	0.064372	0.117368	0.078124	0.117368	0.078124	0.064372		395.8	0.692241	0.128518	0.004288	0.086385
396	0.591834	-0.00078	0.034595	0.062464	0.109244	0.078421	0.109244	0.078421	0.062464		396	0.693783	0.128676	0.004091	0.081485
396.2	0.596768	-0.00289	0.033314	0.059677	0.112223	0.073717	0.112223	0.073717	0.059677		396.2	0.690712	0.12598	0.007807	0.085546
396.4	0.598886	-0.00141	0.035645	0.060489	0.114965	0.079482	0.114965	0.079482	0.060489		396.4	0.69305	0.129901	0.004301	0.086187
396.6	0.599019	0.002534	0.033196	0.058757	0.120878	0.076846	0.120878	0.076846	0.058757		396.6	0.692689	0.130219	0.007586	0.084993
396.8	0.59959	0.002015	0.034581	0.065863	0.119719	0.077448	0.119719	0.077448	0.065863		396.8	0.693863	0.130016	0.003675	0.087528
397	0.598627	-0.00383	0.032503	0.061224	0.117888	0.075665	0.117888	0.075665	0.061224		397	0.692813	0.130133	0.007816	0.083713
397.2	0.596473	0.00056	0.029131	0.065328	0.114461	0.076998	0.114461	0.076998	0.065328		397.2	0.690447	0.128948	0.00835	0.083506
397.4	0.59172	-0.00044	0.030877	0.065731	0.115525	0.07458	0.115525	0.07458	0.065731		397.4	0.692823	0.124436	0.008873	0.08373
397.6	0.597842	0.00177	0.033411	0.065956	0.115519	0.078651	0.115519	0.078651	0.065956		397.6	0.690037	0.130011	0.004693	0.084331
397.8	0.594669	0.001398	0.03416	0.065475	0.11472	0.074653	0.11472	0.074653	0.065475		397.8	0.691382	0.127634	0.005535	0.087493
398	0.598578	0.00055	0.033238	0.067562	0.116736	0.076702	0.116736	0.076702	0.067562		398	0.693625	0.128141	0.00578	0.086372
398.2	0.592577	0.000526	0.030132	0.061339	0.113117	0.074015	0.113117	0.074015	0.061339		398.2	0.695567	0.128993	0.007661	0.086346
398.4	0.597122	-0.00419	0.033853	0.061797	0.112989	0.075877	0.112989	0.075877	0.061797		398.4	0.692565	0.129829	0.003869	0.086075
398.6	0.594369	-0.00048	0.03444	0.062117	0.113973	0.074425	0.113973	0.074425	0.062117		398.6	0.691751	0.125695	0.003353	0.089092
398.8	0.593367	-0.00107	0.034017	0.060509	0.118628	0.077186	0.118628	0.077186	0.060509		398.8	0.695685	0.131462	0.007676	0.083318
399	0.598518	0.006857	0.030445	0.063696	0.112939	0.069499	0.112939	0.069499	0.063696		399	0.699542	0.131537	0.002908	0.085813
399.2	0.59686	-0.00027	0.038138	0.060437	0.115718	0.077258	0.115718	0.077258	0.060437		399.2	0.692554	0.131112	0.004787	0.084581
[truncated: 528 more rows]

## Sheet: Figure 2b
Figure 2b
	ShAb01			ShAb02			ACE2-Fc
	Response (nm)	% blocking	% residual binding	Response (nm)	% blocking	% residual binding	Response (nm)	% blocking	% residual binding
ShAb01				0.981401	-3.09964	103.1	0.00744033	99.2557	0.744279
ShAb09	0.00184867	99.8176	0.18241	0.951039	0.0899907	99.91	0.0569339	94.3047	5.69527
ShAb18	0.110624	89.0846	10.9154	0.940175	1.23131	98.7687	0.625908	37.3885	62.6115
ShAb21	0.067843	93.3059	6.69414	0.958622	-0.70662	100.707	0.675861	32.3916	67.6084
ShAb23	0.00206089	99.7966	0.20335	0.8993	5.52537	94.4746	0.192569	80.7367	19.2633
ShAb24	0.0239736	97.6345	2.3655	0.949395	0.26272	99.7373	0.848906	15.0813	84.9187
ShAb25	0.25199	75.1359	24.8641	0.911375	4.25684	95.7432	0.398175	60.1693	39.8307
ShAb27	0.019981	98.0285	1.97155	0.948605	0.345706	99.6543	0.000979096	99.9021	0.097942
ShAb28	0.214486	78.8365	21.1635	0.916588	3.70925	96.2907	0.192515	80.7421	19.2579
PBS	1.01347	0	100	0.951896	0	100	0.999669	0	100
	ShAb01			ShAb02			ACE2-Fc
	Response (nm)	% blocking	% residual binding	Response (nm)	% blocking	% residual binding	Response (nm)	% blocking	% residual binding
ShAb02	0.913202	-0.437728	100.438				0.669807	30.1718	69.8282
ShAb17	0.860261	5.38494	94.6151	0.00149835	99.8438	0.156205	0.678113	29.306	70.694
ShAb22	0.882417	2.94804	97.052	0.0193799	97.9796	2.02038	0.785238	18.138	81.862
ShAb29	0.966076	-6.25308	106.253	0.0959358	89.9986	10.0014	0.841629	12.2592	87.7408
ACE2-Fc	0.02214	97.565	2.43505	0.782839	18.3881	81.6119
CR3022	0.207383	77.1911	22.8089	0.962839	-0.377099	100.377	0.770494	19.6751	80.3249
PBS	0.909222	0	100	0.959222	0	100	0.959222	0	100

## Sheet: Figure 2d
Figure 2d
	ShAb01						ShAb02
	Time (s)	SARS-1 RBD	SASR-2 RBD	4841	4231		Time (s)	SARS-1 RBD	SARS-2 RBD	4841	4231
	0	0	0	0	0		0	0	0	0	0
	0.2	1.015e-05	0.00038725	0.00019278	8.348e-05		0.2	0.000909465	-9.085e-05	0.00050526	0.00039596
	0.4	0.00026292	0.0010847	0.00097446	0.00044426		0.4	0.00200532	0.00073329	0.00111407	0.00058387
	0.6	0.0002608	0.00174149	0.00164328	0.00072758		0.6	0.00393435	0.00090852	0.00218575	0.00127005
	0.8	0.00053872	0.00274869	0.00190887	0.00076527		0.8	0.00561448	0.0014659	0.00311916	0.00197556
	1	0.00121152	0.00340057	0.00224224	0.00090324		1	0.00636407	0.00247401	0.00353559	0.00219659
	1.2	0.00182959	0.0042226	0.00249561	0.00139681		1.2	0.00713874	0.00334953	0.00396597	0.00286717
	1.4	0.00230593	0.00519322	0.00287989	0.00151879		1.4	0.00850609	0.00391784	0.00472561	0.00336451
	1.6	0.00310041	0.00638682	0.00326846	0.00187066		1.6	0.00896115	0.00479961	0.00497842	0.00358062
	1.8	0.00397514	0.00721336	0.00363366	0.00220106		1.8	0.00944443	0.00539759	0.00524691	0.00381431
	2	0.00499113	0.0081416	0.00406673	0.00245153		2	0.00964485	0.00620513	0.00535825	0.00374305
	2.2	0.00643224	0.00894292	0.00390542	0.00258602		2.2	0.00933911	0.00714751	0.00518839	0.00386899
	2.4	0.00734333	0.00947834	0.00365796	0.00273786		2.4	0.00894135	0.00825872	0.00496742	0.00404732
	2.6	0.00829176	0.0104198	0.00392875	0.00331875		2.6	0.00890129	0.0095401	0.00494516	0.00433516
	2.8	0.00959017	0.011391	0.00381199	0.00355279		2.8	0.00883527	0.0103703	0.00490848	0.00464928
	3	0.0103382	0.0124356	0.00462192	0.00440792		3	0.00837807	0.0113986	0.00465448	0.00444048
	3.2	0.0115557	0.013707	0.00463627	0.00470022		3.2	0.00853065	0.0125389	0.00473925	0.0048032
	3.4	0.0123988	0.0144465	0.00522335	0.00543718		3.4	0.00814491	0.0129201	0.00452495	0.00473878
	3.6	0.013402	0.0156647	0.00594026	0.0058904		3.6	0.00783603	0.0142778	0.00435335	0.00430349
	3.8	0.0141936	0.0167148	0.00679846	0.00629086		3.8	0.00869023	0.0149871	0.00482791	0.00432031
	4	0.0151308	0.0178526	0.00774606	0.00707806		4	0.00866482	0.0153661	0.00481379	0.00414579
	4.2	0.0162067	0.0192935	0.00827266	0.00735356		4.2	0.00898203	0.0158824	0.00499002	0.00407092
	4.4	0.0174156	0.0207986	0.00958191	0.00816451		4.4	0.0094743	0.0167401	0.0052635	0.0038461
	4.6	0.0181535	0.0217581	0.00971168	0.00849658		4.6	0.00903484	0.0168658	0.00501936	0.00380426
	4.8	0.0192838	0.0232064	0.00971048	0.00889758		4.8	0.00725034	0.0174494	0.00402797	0.00321507
	5	0.0204609	0.0240687	0.0104249	0.00983813		5	0.00590829	0.0181952	0.00328238	0.00269558
	5.2	0.0212235	0.025504	0.0108448	0.0103744		5.2	0.00595497	0.0186078	0.00330832	0.00283792
	5.4	0.022146	0.0267479	0.0114077	0.0105426		5.4	0.00573794	0.018719	0.00318774	0.00232264
	5.6	0.0232245	0.0277263	0.0119206	0.0112425		5.6	0.00540413	0.0195464	0.00300229	0.00232419
	5.8	0.0240457	0.0285029	0.0120278	0.0115542		5.8	0.00441666	0.020409	0.0024537	0.0019801
	6	0.0248589	0.0294349	0.0125858	0.0120996		6	0.00392514	0.0215359	0.00218063	0.00169443
	6.2	0.025925	0.0300794	0.0128828	0.0127199		6.2	0.00340134	0.0227372	0.00188963	0.00172673
	6.4	0.0265839	0.031101	0.0131701	0.0131576		6.4	0.00310854	0.0230873	0.00172697	0.00171454
	6.6	0.0274835	0.032172	0.0134128	0.013858		6.6	0.00253326	0.0240544	0.00140737	0.00185263
	6.8	0.0280128	0.0332556	0.0140025	0.0145818		6.8	0.0029223	0.0248211	0.0016235	0.0022028
	7	0.0288639	0.0343903	0.0145402	0.0153949		7	0.00292194	0.0257909	0.0016233	0.00247806
	7.2	0.0299155	0.0354849	0.0140388	0.0152894		7.2	0.00389553	0.0272414	0.00216418	0.00341473
	7.4	0.0306545	0.0363018	0.0144918	0.0158455		7.4	0.00318359	0.0282522	0.00176866	0.0031223
	7.6	0.031487	0.0375938	0.0147835	0.016341		7.6	0.00325014	0.0294227	0.00180563	0.00336309
	7.8	0.0322836	0.0384837	0.0154923	0.0168258		7.8	0.00429111	0.029763	0.00238395	0.00371746
	8	0.0330941	0.0396993	0.0161979	0.0174806		8	0.00510209	0.0307325	0.00283449	0.00411714
	8.2	0.0341223	0.0411291	0.0171349	0.0181424		8.2	0.00605274	0.0316966	0.00336263	0.00437013
	8.4	0.0351518	0.0426345	0.0180041	0.0189505		8.4	0.00616104	0.0319912	0.0034228	0.00436923
	8.6	0.0361821	0.0439106	0.0179686	0.0192634		8.6	0.00536832	0.0324447	0.0029824	0.00427726
	8.8	0.0375579	0.0454021	0.0185212	0.019817		8.8	0.00536115	0.0325681	0.00297842	0.00427422
	9	0.0390364	0.0465697	0.0194852	0.0202896		9	0.00707679	0.0331532	0.00393155	0.0047359
	9.2	0.0404605	0.0482659	0.0201143	0.0204577		9.2	0.00863578	0.0336625	0.00479766	0.00514102
	9.4	0.0417876	0.0493901	0.0208207	0.0206085		9.4	0.00890515	0.0343613	0.00494731	0.00473501
	9.6	0.0427462	0.0504392	0.0216892	0.0212205		9.6	0.00982016	0.0356407	0.00545564	0.00498694
	9.8	0.043677	0.0514932	0.0219647	0.0213964		9.8	0.0093898	0.0367703	0.00521656	0.00464826
	10	0.0445098	0.0524384	0.0229675	0.0222673		10	0.00887465	0.0373597	0.00493036	0.00423016
	10.2	0.0455938	0.0534958	0.0238025	0.0225973		10.2	0.00970923	0.037803	0.00539402	0.00418882
	10.4	0.0465481	0.0547539	0.0242871	0.0230621		10.4	0.00936138	0.037984	0.00520077	0.00397577
	10.6	0.0477013	0.0555394	0.0250404	0.0237454		10.6	0.0095181	0.0390396	0.00528783	0.00399283
	10.8	0.0487313	0.0565627	0.0252476	0.0239205		10.8	0.00994561	0.0398	0.00552534	0.00419824
	11	0.0499438	0.0574564	0.0251032	0.0241019		11	0.00942154	0.0406852	0.00523419	0.00423289
	11.2	0.0510362	0.0578075	0.0250643	0.0241971		11.2	0.00891717	0.0416983	0.00495398	0.00408678
	11.4	0.0516319	0.0584848	0.0255549	0.0251282		11.4	0.00740815	0.0419345	0.00411564	0.00368894
	11.6	0.0523388	0.0591421	0.0257436	0.0255048		11.6	0.00674822	0.0426769	0.00374901	0.00351021
	11.8	0.0533769	0.0592195	0.0261296	0.0259641		11.8	0.00654145	0.0433591	0.00363414	0.00346864
	12	0.0541651	0.0601863	0.0267711	0.0266523		12	0.0067681	0.0444661	0.00376006	0.00364126
	12.2	0.0549436	0.0609898	0.0271958	0.027359		12.2	0.00578868	0.0450023	0.00321593	0.00337913
	12.4	0.0557721	0.0620128	0.0277373	0.0278569		12.4	0.0054204	0.0455907	0.00301133	0.00313093
	12.6	0.0569833	0.0628547	0.0277199	0.0282489		12.6	0.00357588	0.046356	0.0019866	0.00251564
	12.8	0.0583158	0.063409	0.0283145	0.0287531		12.8	0.00417381	0.0471689	0.00231878	0.00275741
	13	0.0597058	0.0644496	0.0287625	0.0291936		13	0.00417567	0.0484481	0.00231982	0.00275093
	13.2	0.0610641	0.0657062	0.0290527	0.029563		13.2	0.00340172	0.0493297	0.00188984	0.00240008
	13.4	0.0623103	0.0667347	0.029085	0.0300179		13.4	0.00174462	0.0501759	0.00096923	0.00190212
	13.6	0.0636426	0.0677168	0.0298257	0.0311322		13.6	0.00107342	0.0509418	0.00059634	0.00190288
	13.8	0.0650362	0.0689176	0.0298642	0.0316444		13.8	0.00054231	0.0516678	0.00030128	0.00208151
	14	0.0662878	0.0707387	0.0310398	0.0327704		14	8.1378e-05	0.0520818	4.521e-05	0.00177591
	14.2	0.0676778	0.0721472	0.0314907	0.0333056		14.2	0.00054867	0.0527244	0.00030482	0.00211975
	14.4	0.0691319	0.0735479	0.0319128	0.0340928		14.4	-0.0002169	0.0536479	-0.0001205	0.00205952
	14.6	0.0702868	0.0751539	0.0320483	0.0342965		14.6	0.00019923	0.0543038	0.00011068	0.00235881
	14.8	0.0711408	0.076419	0.0321637	0.0345594		14.8	0.000593295	0.0549417	0.00032961	0.00272535
	15	0.0717155	0.077618	0.0320949	0.0349404		15	-5.64e-05	0.0554979	-3.133e-05	0.00281424
	15.2	0.0728088	0.0786201	0.0325798	0.0352268		15.2	0.00115611	0.0562753	0.00064228	0.00328934
	15.4	0.0735806	0.0799972	0.0325047	0.0355652		15.4	0.0007956	0.056827	0.000442	0.00350256
	15.6	0.0745754	0.0809261	0.0326314	0.0357198		15.6	0.00027231	0.0578177	0.00015128	0.00323966
	15.8	0.0756003	0.0816197	0.0330949	0.0362003		15.8	0.000339735	0.0586431	0.00018874	0.0032942
	16	0.0764897	0.0828496	0.0336096	0.0366892		16	0.00110888	0.0596006	0.00061604	0.00369568
	16.2	0.0775595	0.0836622	0.0345075	0.0374806		16.2	0.00142414	0.060312	0.00079119	0.00376436
	16.4	0.0783534	0.0845205	0.0352296	0.0376302		16.4	0.00233955	0.0614577	0.00129975	0.00370034
	16.6	0.0794479	0.0853024	0.035243	0.0377027		16.6	0.00303038	0.0620753	0.00168354	0.00414326
	16.8	0.0804924	0.085883	0.0359445	0.0381487		16.8	0.00474443	0.0627127	0.00263579	0.00483991
	17	0.0814894	0.0872917	0.0362985	0.0383464		17	0.00504225	0.0631625	0.00280125	0.00484915
	17.2	0.0825359	0.0884742	0.0368726	0.0385735		17.2	0.00554942	0.063348	0.00308301	0.00478385
	17.4	0.083496	0.0893555	0.0377777	0.0394806		17.4	0.00615639	0.0637263	0.00342022	0.00512312
	17.6	0.0842878	0.0900862	0.038607	0.0401513		17.6	0.00595209	0.0641603	0.00330672	0.00485096
	17.8	0.084952	0.0910374	0.0389295	0.0406383		17.8	0.00525783	0.0648275	0.00292102	0.00462986
	18	0.085789	0.0921253	0.0400232	0.0412163		18	0.00531345	0.0655553	0.00295192	0.00414504
	18.2	0.0865612	0.093092	0.0404381	0.0417753		18.2	0.00502032	0.0665149	0.00278907	0.00412627
	18.4	0.0872746	0.0947012	0.0413893	0.0424343		18.4	0.00498139	0.0668446	0.00276744	0.00381247
	18.6	0.0872912	0.0959934	0.0417113	0.0427588		18.6	0.00515958	0.0672122	0.00286643	0.00391389
	18.8	0.0876991	0.0968799	0.0420546	0.0429654		18.8	0.00527434	0.0683728	0.00293019	0.00384094
	19	0.0885969	0.098415	0.0426044	0.0436309		19	0.00458412	0.0692153	0.00254673	0.0035732
	19.2	0.0899468	0.0996462	0.0438365	0.0440819		19.2	0.00515415	0.0700484	0.00286342	0.00310874
	19.4	0.0908769	0.100607	0.0443337	0.0447877		19.4	0.00284366	0.0710263	0.00157981	0.0020338
	19.6	0.0921248	0.101867	0.045089	0.0452699		19.6	0.00271983	0.0717966	0.00151102	0.00169185
	19.8	0.0929593	0.102744	0.0455858	0.0456834		19.8	0.00215939	0.0728606	0.00119966	0.00129732
	20	0.0942748	0.103607	0.0454413	0.0456686		20	0.0017679	0.0741518	0.00098217	0.00120954
	20.2	0.0951758	0.104299	0.045866	0.0458869		20.2	0.0016757	0.0748973	0.00093094	0.00095187
	20.4	0.095852	0.105422	0.0460268	0.0457371		20.4	0.00260316	0.0755558	0.0014462	0.0011565
	20.6	0.0969826	0.106344	0.0458829	0.0458634		20.6	0.00263627	0.0764126	0.00146459	0.0014451
	20.8	0.0982464	0.107562	0.0461665	0.0462282		20.8	0.0025284	0.0774971	0.00140467	0.00146632
	21	0.0997537	0.108911	0.0463274	0.0460325		21	0.00365465	0.0784077	0.00203036	0.00173546
	21.2	0.100622	0.109795	0.0467955	0.0463069		21.2	0.00392979	0.0793462	0.00218322	0.00169462
	21.4	0.101764	0.110348	0.0467498	0.0468002		21.4	0.00339851	0.0800218	0.00188806	0.00193849
	21.6	0.102674	0.111343	0.0467265	0.0471177		21.6	0.00227502	0.0805939	0.0012639	0.0016551
	21.8	0.103913	0.112067	0.0472644	0.0475865		21.8	0.00305676	0.0810798	0.0016982	0.00202027
	22	0.105021	0.1134	0.0480941	0.0482093		22	0.0047285	0.0814067	0.00262694	0.00274213
	22.2	0.106168	0.114934	0.0487196	0.0491669		22.2	0.00528126	0.0815722	0.00293403	0.00338134
	22.4	0.107294	0.115854	0.049104	0.0498983		22.4	0.00506001	0.0816688	0.00281112	0.00360542
	22.6	0.108564	0.116404	0.0496384	0.0503206		22.6	0.0064199	0.0822121	0.00356661	0.00424873
	22.8	0.110201	0.117427	0.0501523	0.0508499		22.8	0.00648282	0.0832461	0.00360157	0.00429913
	23	0.111247	0.118551	0.0512833	0.0517885		23	0.00664692	0.0838576	0.00369273	0.0041979
	23.2	0.112429	0.119546	0.0521819	0.052279		23.2	0.00660242	0.0844693	0.00366801	0.00376515
	23.4	0.113542	0.120582	0.0526899	0.0531662		23.4	0.00558638	0.0853751	0.00310354	0.00357986
	23.6	0.11456	0.121693	0.0532805	0.053642		23.6	0.00626016	0.0860986	0.00347787	0.00383942
	23.8	0.11471	0.12221	0.0533831	0.0541649		23.8	0.00526913	0.087078	0.00292729	0.00370911
	24	0.11577	0.123006	0.0532553	0.0542354		24	0.00514698	0.0876753	0.00285943	0.00383947
	24.2	0.116084	0.123977	0.0538145	0.0549369		24.2	0.00481488	0.0884846	0.00267493	0.00379735
	24.4	0.116714	0.125124	0.0538865	0.0549985		24.4	0.00530214	0.0890879	0.00294563	0.00405765
	24.6	0.117868	0.125836	0.0540122	0.055414		24.6	0.00340521	0.0899724	0.00189178	0.00329356
	24.8	0.119139	0.126815	0.0541443	0.0560901		24.8	0.00241377	0.0907082	0.00134098	0.00328679
	25	0.119954	0.12792	0.0547255	0.0563709		25	0.00188145	0.0912851	0.00104525	0.00269062
	25.2	0.120453	0.128846	0.0554726	0.0570286		25.2	0.00140344	0.0918138	0.00077969	0.00233566
	25.4	0.121574	0.130092	0.0556825	0.057779		25.4	-0.00035565	0.0918262	-0.0001976	0.00189894
	25.6	0.122232	0.131082	0.0560116	0.0581326		25.6	-0.0009207	0.0920294	-0.0005115	0.00160948
	25.8	0.123571	0.131819	0.0559974	0.0583184		25.8	-0.001659	0.0920317	-0.0009217	0.0013994
	26	0.124659	0.133038	0.0566238	0.0586152		26	-0.00155655	0.0920652	-0.0008647	0.0011267
	26.2	0.125791	0.133976	0.0576697	0.059316		26.2	-0.00106245	0.0929469	-0.0005902	0.00105607
	26.4	0.127175	0.134657	0.0579027	0.0596022		26.4	-0.00119325	0.0936529	-0.000663	0.00103657
	26.6	0.128548	0.13566	0.0587774	0.0598391		26.6	0.00034008	0.094288	0.00018893	0.00125067
	26.8	0.129238	0.136691	0.0589556	0.0600463		26.8	-3.8145e-05	0.0954305	-2.119e-05	0.00106943
	27	0.130073	0.138112	0.0597116	0.0604824		27	0.00041316	0.0965188	0.00022953	0.00100035
	27.2	0.131049	0.138989	0.0602219	0.0606616		27.2	0.00125319	0.0975036	0.00069622	0.00113595
	27.4	0.132098	0.13998	0.0607518	0.0610575		27.4	0.00199349	0.0990207	0.00110749	0.00141326
	27.6	0.132595	0.140481	0.0612058	0.0613469		27.6	0.00311184	0.100043	0.0017288	0.00186988
	27.8	0.133146	0.141187	0.0610172	0.061231		27.8	0.00421146	0.100768	0.0023397	0.00255356
	28	0.1343	0.141887	0.0616071	0.0617577		28	0.00570477	0.101673	0.00316932	0.00331995
	28.2	0.135047	0.14256	0.0615703	0.0621348		28.2	0.00512652	0.102937	0.00284807	0.00341258
	28.4	0.135949	0.14337	0.0615405	0.0620686		28.4	0.00546822	0.103052	0.0030379	0.00356599
	28.6	0.137246	0.14415	0.0617926	0.0627126		28.6	0.00394161	0.104003	0.00218978	0.00310984
	28.8	0.138123	0.145255	0.0620166	0.0635341		28.8	0.00276581	0.104442	0.00153656	0.00305407
	29	0.138579	0.146563	0.0624917	0.0641846		29	0.00124863	0.105007	0.00069368	0.00238667
	29.2	0.139285	0.147413	0.0628323	0.0648708		29.2	0.000573855	0.105771	0.00031881	0.00235731
	29.4	0.139802	0.149049	0.0629707	0.0656158		29.4	-0.00087225	0.105738	-0.0004846	0.00216053
	29.6	0.140637	0.149497	0.0632087	0.0658561		29.6	-0.0009765	0.106497	-0.0005425	0.00210499
	29.8	0.14165	0.150391	0.0637845	0.0662884		29.8	-0.00150225	0.106844	-0.0008346	0.00166935
	30	0.142181	0.151399	0.0649134	0.0672814		30	-0.00138315	0.10728	-0.0007684	0.00159952
	30.2	0.142651	0.152502	0.0653144	0.0678472		30.2	-0.00092535	0.107735	-0.0005141	0.00201876
	30.4	0.143705	0.153198	0.0647637	0.0678815		30.4	-0.0024504	0.107719	-0.0013613	0.00175644
	30.6	0.144306	0.154129	0.0651681	0.0682297		30.6	-0.00207705	0.107969	-0.0011539	0.00190769
	30.8	0.144651	0.155246	0.0653018	0.068558		30.8	-0.0029925	0.108547	-0.0016625	0.00159366
	31	0.145704	0.15659	0.0656619	0.068805		31	-0.00266565	0.109442	-0.0014809	0.00166213
	31.2	0.1461	0.157189	0.0666503	0.0693065		31.2	-0.00179025	0.110267	-0.0009946	0.00166154
	31.4	0.14741	0.158175	0.0670649	0.0697392		31.4	-0.00146325	0.11102	-0.0008129	0.00186146
	31.6	0.148296	0.158654	0.0674283	0.0700481		31.6	-0.0009081	0.111556	-0.0005045	0.00211531
	31.8	0.149504	0.159446	0.0678032	0.0705753		31.8	-0.00065025	0.112133	-0.0003613	0.00241079
	32	0.150567	0.160382	0.0682872	0.0712699		32	-0.00088875	0.113069	-0.0004938	0.00248903
	32.2	0.151698	0.161363	0.0687127	0.0714926		32.2	-0.00143325	0.113817	-0.0007963	0.00198365
	32.4	0.15273	0.162706	0.0696957	0.0719637		32.4	-0.00050115	0.11401	-0.0002784	0.00198962
	32.6	0.153629	0.163846	0.0703791	0.0728364		32.6	-0.000753	0.115097	-0.0004183	0.00203898
	32.8	0.154651	0.165029	0.0710127	0.0736539		32.8	-0.0017013	0.115443	-0.0009452	0.00169601
	33	0.155566	0.166008	0.0713191	0.074329		33	-0.00222975	0.116606	-0.0012388	0.00177116
	33.2	0.15677	0.167252	0.0718965	0.0748528		33.2	-0.00174675	0.118154	-0.0009704	0.00198585
	33.4	0.157536	0.167963	0.0726739	0.0752032		33.4	-0.0001812	0.118681	-0.0001007	0.00242863
	33.6	0.158826	0.168283	0.0734213	0.0757226		33.6	0.000350625	0.119798	0.00019479	0.00249608
	33.8	0.160072	0.168875	0.0737625	0.0759903		33.8	-3.99e-05	0.120766	-2.217e-05	0.00220562
	34	0.160962	0.169438	0.0739395	0.0762473		34	8.3304e-05	0.12136	4.628e-05	0.0023541
	34.2	0.161619	0.169638	0.0740893	0.0760664		34.2	0.00118243	0.121794	0.00065691	0.00263399
	34.4	0.162519	0.170372	0.074588	0.0764694		34.4	0.00153282	0.122811	0.00085157	0.00273295
	34.6	0.163185	0.171482	0.0756561	0.077125		34.6	0.00264426	0.123652	0.00146903	0.00293793
	34.8	0.164022	0.172862	0.0761701	0.0773735		34.8	0.0021944	0.124393	0.00121911	0.00242255
	35	0.165381	0.174161	0.0766523	0.0777746		35	0.00214095	0.125074	0.00118942	0.00231167
	35.2	0.166151	0.175044	0.077671	0.0785077		35.2	0.00239025	0.125737	0.00132792	0.00216467
	35.4	0.167176	0.175659	0.0777391	0.0786994		35.4	0.00202044	0.126356	0.00112247	0.00208271
	35.6	0.167764	0.175964	0.0784662	0.079075		35.6	0.00293979	0.127253	0.00163322	0.00224203
	35.8	0.168585	0.17671	0.0789961	0.0796217		35.8	0.00286966	0.127323	0.00159426	0.00221986
	36	0.169148	0.177843	0.0796845	0.079976		36	0.00375247	0.127872	0.00208471	0.00237628
	36.2	0.170205	0.178594	0.0802305	0.0804446		36.2	0.00364313	0.128196	0.00202396	0.002238
	36.4	0.17094	0.179722	0.0807481	0.080883		36.4	0.00473131	0.128511	0.00262851	0.0027634
	36.6	0.171603	0.180457	0.0805507	0.0814726		36.6	0.00356361	0.12917	0.00197978	0.00290169
	36.8	0.173069	0.181589	0.0807371	0.0818623		36.8	0.00277801	0.129948	0.00154334	0.00266851
	37	0.173506	0.182282	0.0811629	0.082677		37	0.00260109	0.130815	0.00144505	0.00295911
	37.2	0.174517	0.183353	0.0816827	0.0830866		37.2	0.00331139	0.132117	0.00183966	0.0032436
	37.4	0.175236	0.183656	0.0824736	0.0832524		37.4	0.00499023	0.132504	0.00277235	0.00355106
	37.6	0.176169	0.184816	0.0832219	0.0839505		37.6	0.00497573	0.133299	0.00276429	0.0034929
	37.8	0.176916	0.185744	0.0838333	0.0839746		37.8	0.00604369	0.133789	0.00335761	0.00349888
	38	0.177112	0.186242	0.0841311	0.084053		38	0.00679719	0.134289	0.00377622	0.0036981
	38.2	0.177569	0.187184	0.0848124	0.0844369		38.2	0.00668851	0.134904	0.00371584	0.00334034
	38.4	0.178383	0.188589	0.0850952	0.0847809		38.4	0.00630366	0.135956	0.00350203	0.00318773
	38.6	0.17921	0.189807	0.0856574	0.0851901		38.6	0.0052643	0.136915	0.00292461	0.00245731
	38.8	0.17995	0.191264	0.0853459	0.0852044		38.8	0.00371214	0.137794	0.0020623	0.0019208
	39	0.180602	0.192112	0.0852305	0.0857427		39	0.00268938	0.138645	0.0014941	0.0020063
	39.2	0.181537	0.19282	0.0857485	0.0862583		39.2	0.00260706	0.139686	0.00144837	0.00195821
	39.4	0.182607	0.193369	0.0858734	0.0865152		39.4	0.00202858	0.140451	0.00112699	0.00176882
	39.6	0.183353	0.193947	0.0860324	0.0869227		39.6	0.00200724	0.141076	0.00111513	0.0020054
	39.8	0.18437	0.194957	0.0853801	0.0869224		39.8	0.00034311	0.140802	0.00019062	0.00173293
	40	0.185266	0.195823	0.0851535	0.0870096		40	-1.815e-05	0.14161	-1.008e-05	0.00184593
	40.2	0.186181	0.196246	0.0851048	0.08735		40.2	-0.0016365	0.141628	-0.0009092	0.00133607
	40.4	0.186929	0.197195	0.0858778	0.0877187		40.4	-0.001245	0.141789	-0.0006917	0.00114931
	40.6	0.18785	0.197887	0.085478	0.0878718		40.6	-0.00251505	0.142671	-0.0013973	0.00099651
	40.8	0.189002	0.199429	0.0862437	0.0881642		40.8	-0.0017163	0.143285	-0.0009535	0.00096698
	41	0.189335	0.200426	0.0867234	0.0887886		41	-0.00201405	0.143269	-0.0011189	0.00094632
	41.2	0.190261	0.201487	0.0878339	0.0895885		41.2	-0.00126135	0.144007	-0.0007008	0.0010538
	41.4	0.191152	0.20229	0.0887206	0.0899891		41.4	-0.0013434	0.144296	-0.0007464	0.00052215
	41.6	0.191977	0.203625	0.089342	0.0902707		41.6	-0.00056265	0.144634	-0.0003126	0.0006161
	41.8	0.192675	0.204437	0.0901026	0.0903021		41.8	0.000924015	0.144862	0.00051334	0.00071288
	42	0.193552	0.205271	0.0903634	0.09044		42	0.000840975	0.146159	0.00046721	0.00054378
	42.2	0.194689	0.206203	0.0912377	0.0908678		42.2	0.000947415	0.146581	0.00052634	0.00015644
	42.4	0.195735	0.206728	0.0920139	0.0914174		42.4	0.0022392	0.147904	0.001244	0.0006475
	42.6	0.196694	0.207586	0.0928018	0.0919185		42.6	0.00333512	0.148618	0.00185284	0.00096954
	42.8	0.197234	0.208665	0.0925824	0.0921833		42.8	0.00332325	0.149269	0.00184625	0.00144715
	43	0.198155	0.20936	0.0930491	0.0927301		43	0.00381105	0.150508	0.00211725	0.00179825
	43.2	0.199891	0.210285	0.0941181	0.0935913		43.2	0.00419627	0.151698	0.00233126	0.00180436
	43.4	0.20044	0.210682	0.0941111	0.0939491		43.4	0.00381786	0.152378	0.00212103	0.00195903
	43.6	0.200933	0.211371	0.0940809	0.0944541		43.6	0.00325055	0.152428	0.00180586	0.00217897
	43.8	0.201926	0.212307	0.0942017	0.0948584		43.8	0.00249198	0.152464	0.00138443	0.00204113
	44	0.202435	0.213159	0.0947191	0.0954194		44	0.00196191	0.152563	0.00108995	0.00179022
	44.2	0.202806	0.213332	0.0955332	0.0959241		44.2	0.00044769	0.152809	0.00024872	0.00063961
	44.4	0.20371	0.214065	0.0961711	0.0963172		44.4	0.0003396	0.153208	0.00018867	0.00033476
	44.6	0.20438	0.2147	0.0959964	0.096483		44.6	-0.0003564	0.15428	-0.000198	0.00028863
	44.8	0.204978	0.215676	0.096484	0.0971046		44.8	-0.0009018	0.154656	-0.000501	0.00011968
	45	0.205435	0.216376	0.0964501	0.0975426		45	-0.0026559	0.154946	-0.0014755	-0.000383
	45.2	0.206012	0.216755	0.0973667	0.0980988		45.2	-0.0020691	0.155978	-0.0011495	-0.0004174
	45.4	0.206964	0.217852	0.0980431	0.0981818		45.4	-0.00232815	0.156555	-0.0012934	-0.0011547
	45.6	0.207659	0.218479	0.0984195	0.0981788		45.6	-0.00171075	0.157037	-0.0009504	-0.0011911
	45.8	0.208333	0.218962	0.098944	0.0982227		45.8	-0.0011826	0.157717	-0.000657	-0.0013783
	46	0.209189	0.219958	0.0995008	0.0988054		46	-0.00132045	0.1583	-0.0007336	-0.001429
	46.2	0.209811	0.220338	0.100305	0.0992371		46.2	7.74e-06	0.158496	4.3e-06	-0.0010636
	46.4	0.210588	0.221362	0.100553	0.09986		46.4	0.00070632	0.159313	0.0003924	-0.0003008
	46.6	0.211235	0.222442	0.100496	0.0998787		46.6	0.00110842	0.15935	0.00061579	-1.61e-06
	46.8	0.211668	0.223351	0.100754	0.100275		46.8	0.00174322	0.160084	0.00096846	0.00048966
	47	0.212311	0.224024	0.101554	0.100961		47	0.00178701	0.161396	0.00099278	0.00040028
	47.2	0.213252	0.224907	0.102151	0.101816		47.2	0.0016021	0.162107	0.00089006	0.00055586
	47.4	0.213886	0.226095	0.10206	0.101995		47.4	0.00083418	0.162238	0.00046343	0.00039857
	47.6	0.215369	0.227297	0.102579	0.102583		47.6	0.00047421	0.162347	0.00026345	0.00026674
	47.8	0.216296	0.228469	0.102889	0.103125		47.8	0.00021984	0.162912	0.00012213	0.00035816
	48	0.217045	0.229156	0.102821	0.103165		48	-0.000843	0.163215	-0.0004683	-0.0001243
	48.2	0.218259	0.229647	0.104169	0.103866		48.2	-0.0005211	0.164422	-0.0002895	-0.0005929
	48.4	0.219288	0.23025	0.104391	0.104573		48.4	-0.0006459	0.165103	-0.0003589	-0.0001763
	48.6	0.219655	0.231094	0.104319	0.104795		48.6	-0.0007026	0.166491	-0.0003904	8.602e-05
	48.8	0.220464	0.232068	0.104589	0.105304		48.8	-0.00130815	0.16763	-0.0007268	-1.258e-05
	49	0.220836	0.233176	0.104604	0.105466		49	-0.00155775	0.167845	-0.0008654	-3.67e-06
	49.2	0.221385	0.23388	0.105116	0.106		49.2	-0.00153855	0.168792	-0.0008548	2.875e-05
	49.4	0.222239	0.234545	0.105506	0.106278		49.4	-0.0015432	0.169648	-0.0008573	-8.492e-05
	49.6	0.222749	0.235079	0.105228	0.106586		49.6	-0.00151125	0.169849	-0.0008396	0.0005187
	49.8	0.223683	0.235781	0.105353	0.106942		49.8	-0.0014049	0.170318	-0.0007805	0.00080889
	50	0.22417	0.23671	0.106308	0.107842		50	-0.0005742	0.170719	-0.000319	0.00121478
	50.2	0.224828	0.237316	0.106508	0.108079		50.2	-0.0006372	0.170866	-0.000354	0.00121767
	50.4	0.225913	0.238008	0.106612	0.108419		50.4	-0.00138885	0.171348	-0.0007716	0.00103519
	50.6	0.226603	0.238651	0.107202	0.108699		50.6	-0.00117825	0.171451	-0.0006546	0.00084238
	50.8	0.227024	0.239204	0.107883	0.10909		50.8	-0.00016695	0.172009	-9.278e-05	0.00111412
	51	0.227504	0.239918	0.108656	0.109478		51	-0.0004743	0.172812	-0.0002635	0.00055872
	51.2	0.229005	0.240447	0.108977	0.109487		51.2	6.8238e-05	0.173453	3.791e-05	0.00054812
	51.4	0.230386	0.2415	0.10912	0.109185		51.4	0.00054732	0.173601	0.00030407	0.00036863
	51.6	0.231625	0.241917	0.109756	0.10946		51.6	0.00154629	0.174405	0.00085905	0.00056305
	51.8	0.232428	0.242446	0.110041	0.109579		51.8	0.0024319	0.174992	0.00135106	0.00088926
	52	0.233074	0.242981	0.110572	0.109815		52	0.00256295	0.175703	0.00142386	0.00066616
	52.2	0.233903	0.243747	0.111311	0.110361		52.2	0.00169965	0.176769	0.00094425	-5.45e-06
	52.4	0.234635	0.244066	0.111002	0.110596		52.4	0.00158871	0.177538	0.00088262	0.00047612
	52.6	0.23514	0.244995	0.111529	0.110873		52.6	0.00161475	0.178682	0.00089708	0.00024118
	52.8	0.236027	0.245428	0.111555	0.111261		52.8	0.000483495	0.179195	0.00026861	-2.559e-05
	53	0.236162	0.246106	0.111093	0.111063		53	-0.0009801	0.17942	-0.0005445	-0.0005744
	53.2	0.237132	0.246766	0.111305	0.111537		53.2	-0.00145215	0.18002	-0.0008068	-0.0005741
	53.4	0.237925	0.247634	0.111842	0.111828		53.4	-0.00049275	0.180559	-0.0002738	-0.0002871
	53.6	0.238523	0.248889	0.11125	0.112202		53.6	-0.00223995	0.180451	-0.0012444	-0.0002921
	53.8	0.239357	0.249316	0.111719	0.112617		53.8	-0.00334755	0.181131	-0.0018597	-0.0009615
	54	0.239482	0.250086	0.112051	0.113011		54	-0.0036843	0.181659	-0.0020469	-0.0010863
	54.2	0.240215	0.250827	0.112096	0.113281		54.2	-0.0048387	0.181649	-0.0026882	-0.0015028
	54.4	0.241079	0.251952	0.112892	0.113873		54.4	-0.0048366	0.182579	-0.002687	-0.0017058
	54.6	0.241118	0.252842	0.113628	0.114693		54.6	-0.00419535	0.182731	-0.0023308	-0.0012667
	54.8	0.241645	0.253593	0.113822	0.114992		54.8	-0.00352575	0.183527	-0.0019587	-0.0007891
	55	0.242533	0.254569	0.114308	0.115356		55	-0.00296055	0.184747	-0.0016447	-0.0005958
	55.2	0.243934	0.25537	0.114436	0.115226		55.2	-0.0012021	0.185887	-0.0006679	0.00012266
	55.4	0.244574	0.256482	0.114916	0.115424		55.4	-0.00046365	0.187045	-0.0002576	0.00025035
	55.6	0.245527	0.257134	0.115634	0.115937		55.6	0.00066453	0.188021	0.00036918	0.00067273
	55.8	0.246139	0.257896	0.116288	0.11663		55.8	0.00083895	0.188492	0.00046608	0.00080826
	56	0.24683	0.258695	0.116798	0.117038		56	0.00102943	0.189393	0.00057191	0.00081189
	56.2	0.248047	0.259649	0.117558	0.117362		56.2	0.00116802	0.190154	0.0006489	0.0004527
	56.4	0.249055	0.26036	0.118631	0.117587		56.4	0.0034428	0.190278	0.00191267	0.00086857
	56.6	0.249585	0.261088	0.119317	0.117803		56.6	0.00323079	0.190777	0.00179488	0.00028078
	56.8	0.250079	0.26182	0.119487	0.117857		56.8	0.0030945	0.191104	0.00171917	8.887e-05
	57	0.250768	0.262634	0.120042	0.118051		57	0.00306234	0.190957	0.0017013	-0.0002894
	57.2	0.251695	0.263504	0.120727	0.118702		57.2	0.00367068	0.191093	0.00203927	1.397e-05
	57.4	0.252466	0.264456	0.121019	0.119262		57.4	0.0020304	0.191336	0.001128	-0.0006289
	57.6	0.253182	0.265111	0.120205	0.119435		57.6	-0.0004524	0.191529	-0.0002513	-0.0010218
	57.8	0.253748	0.265488	0.120782	0.119859		57.8	-0.0005775	0.191973	-0.0003208	-0.001244
	58	0.25424	0.266358	0.120954	0.120152		58	-0.0002436	0.192393	-0.0001353	-0.0009364
	58.2	0.254942	0.26719	0.121547	0.12074		58.2	-0.0009696	0.19272	-0.0005387	-0.0013459
	58.4	0.25566	0.268351	0.121602	0.121084		58.4	-0.0015351	0.19362	-0.0008528	-0.0013707
	58.6	0.255758	0.269132	0.121658	0.121591		58.6	-0.0018849	0.194274	-0.0010472	-0.0011145
	58.8	0.256717	0.269949	0.121408	0.121745		58.8	-0.0020751	0.195835	-0.0011528	-0.0008163
	59	0.257676	0.270986	0.121514	0.121799		59	-0.00151155	0.197049	-0.0008397	-0.000555
	59.2	0.258398	0.271745	0.121679	0.122021		59.2	-0.0017478	0.19811	-0.000971	-0.0006296
	59.4	0.258692	0.272749	0.122402	0.122952		59.4	-0.0021693	0.198914	-0.0012052	-0.0006552
	59.6	0.259476	0.273345	0.122359	0.123301		59.6	-0.00253305	0.199638	-0.0014072	-0.0004655
	59.8	0.260085	0.273936	0.122845	0.124233		59.8	-0.00384135	0.200562	-0.0021341	-0.0007462
	60	0.261006	0.27473	0.122812	0.12411		60	-0.00388425	0.201485	-0.0021579	-0.0008602
	60.2	0.261922	0.275296	0.12335	0.124354		60.2	-0.004047	0.201913	-0.0022484	-0.0012441
	60.4	0.262328	0.275768	0.123947	0.124474		60.4	-0.003459	0.202498	-0.0019217	-0.0013945
	60.6	0.26275	0.276241	0.124559	0.12496		60.6	-0.00239415	0.202995	-0.0013301	-0.0009291
	60.8	0.263362	0.276519	0.124737	0.125105		60.8	-0.00242895	0.202902	-0.0013494	-0.0009815
	61	0.264353	0.276977	0.125157	0.125502		61	-0.00265365	0.202883	-0.0014743	-0.0011292
	61.2	0.26485	0.277381	0.125586	0.125847		61.2	-0.00229545	0.203503	-0.0012752	-0.0010142
	61.4	0.265909	0.277841	0.125958	0.126245		61.4	-0.002598	0.203937	-0.0014433	-0.0011562
	61.6	0.266671	0.278386	0.126043	0.126237		61.6	-0.00173835	0.20435	-0.0009658	-0.0007712
	61.8	0.267291	0.278844	0.126639	0.126646		61.8	-0.00126465	0.204549	-0.0007026	-0.0006956
	62	0.267641	0.279596	0.127248	0.126946		62	-0.00035655	0.20473	-0.0001981	-0.0004996
	62.2	0.268026	0.280406	0.127468	0.127203		62.2	-0.0009006	0.205468	-0.0005003	-0.0007653
	62.4	0.268916	0.28128	0.128056	0.127402		62.4	0.00044946	0.205723	0.0002497	-0.0004042
	62.6	0.269461	0.281789	0.129048	0.128212		62.6	0.00055494	0.205925	0.0003083	-0.0005274
	62.8	0.27054	0.282338	0.129047	0.128507		62.8	9.864e-05	0.206358	5.48e-05	-0.0004848
	63	0.271438	0.28362	0.129532	0.128786		63	0.00104526	0.206564	0.0005807	-0.000165
	63.2	0.271877	0.284639	0.129615	0.129125		63.2	0.00053568	0.206803	0.0002976	-0.0001926
	63.4	0.272188	0.285551	0.129946	0.129663		63.4	-0.0001179	0.207273	-6.55e-05	-0.0003478
	63.6	0.273116	0.285717	0.129652	0.129822		63.6	-0.0015444	0.208227	-0.000858	-0.0006882
	63.8	0.273922	0.286738	0.130208	0.130492		63.8	-0.0027576	0.208503	-0.001532	-0.0012474
	64	0.274801	0.287455	0.129834	0.130313		64	-0.00363495	0.208965	-0.0020195	-0.0015404
	64.2	0.275448	0.287745	0.130839	0.130901		64.2	-0.00280845	0.2093	-0.0015603	-0.0014987
	64.4	0.275793	0.288303	0.131424	0.131198		64.4	-0.00178005	0.209596	-0.0009889	-0.0012157
	64.6	0.276681	0.288869	0.131898	0.131759		64.6	-0.00210945	0.209789	-0.0011719	-0.0013109
	64.8	0.277311	0.289108	0.131951	0.131933		64.8	-0.00299835	0.210359	-0.0016658	-0.0016841
	65	0.277668	0.290001	0.132358	0.132331		65	-0.0030027	0.211121	-0.0016682	-0.0016959
	65.2	0.278321	0.290464	0.132771	0.132546		65.2	-0.0023184	0.211612	-0.001288	-0.001513
	65.4	0.278987	0.291014	0.132998	0.132812		65.4	-0.0026061	0.212632	-0.0014478	-0.001634
	65.6	0.27969	0.291483	0.133176	0.13318		65.6	-0.0033009	0.213185	-0.0018339	-0.0018296
	65.8	0.280383	0.291789	0.133354	0.133719		65.8	-0.00427035	0.213543	-0.0023725	-0.0020081
	66	0.280552	0.292395	0.133579	0.133855		66	-0.00427995	0.21434	-0.0023778	-0.0021016
	66.2	0.281398	0.29322	0.134052	0.134286		66.2	-0.00406275	0.215444	-0.0022571	-0.0020232
	66.4	0.28211	0.293709	0.135025	0.134953		66.4	-0.0031365	0.215865	-0.0017425	-0.0018146
	66.6	0.283038	0.294345	0.135112	0.135624		66.6	-0.004653	0.216547	-0.002585	-0.0020733
	66.8	0.283739	0.295437	0.134988	0.136038		66.8	-0.0049518	0.217098	-0.002751	-0.0017018
	67	0.284043	0.296566	0.135675	0.136438		67	-0.00317955	0.217692	-0.0017664	-0.0010026
	67.2	0.284564	0.297313	0.136224	0.136994		67.2	-0.0033318	0.218002	-0.001851	-0.001081
	67.4	0.285213	0.297802	0.136641	0.137555		67.4	-0.0038322	0.218883	-0.002129	-0.001215
	67.6	0.285894	0.298446	0.137024	0.138027		67.6	-0.00391635	0.219695	-0.0021757	-0.0011726
	67.8	0.286527	0.299437	0.137524	0.138388		67.8	-0.00348	0.220305	-0.0019333	-0.00107
	68	0.28724	0.299834	0.138554	0.139011		68	-0.0030465	0.220708	-0.0016925	-0.0012352
	68.2	0.287699	0.300434	0.139793	0.139668		68.2	-0.0017145	0.221282	-0.0009525	-0.001077
	68.4	0.288584	0.301494	0.140036	0.139923		68.4	-0.0018492	0.221593	-0.0010273	-0.0011401
	68.6	0.289301	0.302161	0.140154	0.140196		68.6	-0.00250635	0.222493	-0.0013924	-0.0013511
	68.8	0.289375	0.302879	0.14041	0.140416		68.8	-0.00197535	0.223047	-0.0010974	-0.0010916
	69	0.289759	0.303619	0.140481	0.140637		69	-0.0026187	0.223286	-0.0014549	-0.0012989
	69.2	0.290467	0.304384	0.140265	0.14019		69.2	-0.00150465	0.223764	-0.0008359	-0.0009112
	69.4	0.290639	0.30505	0.139987	0.139796		69.4	-0.00155445	0.224469	-0.0008636	-0.0010549
	69.6	0.291462	0.305438	0.14009	0.140311		69.6	-0.0027846	0.224605	-0.001547	-0.0013264
	69.8	0.291911	0.305982	0.139709	0.139902		69.8	-0.0024279	0.224802	-0.0013489	-0.0011553
	70	0.292149	0.306775	0.139899	0.140105		70	-0.00217305	0.225359	-0.0012073	-0.0010006
	70.2	0.29299	0.307702	0.140635	0.140612		70.2	-0.0012672	0.225949	-0.000704	-0.0007267
	70.4	0.293388	0.308086	0.141066	0.14104		70.4	-0.00169785	0.226189	-0.0009432	-0.0009701
	70.6	0.294487	0.308565	0.140793	0.141277		70.6	-0.0023595	0.226681	-0.0013108	-0.0008262
	70.8	0.294782	0.309394	0.141115	0.141599		70.8	-0.00196275	0.227243	-0.0010904	-0.0006065
	71	0.295011	0.30983	0.141381	0.141821		71	-0.0021108	0.227687	-0.0011727	-0.0007335
	71.2	0.29578	0.310166	0.141867	0.142205		71.2	-0.00253515	0.228344	-0.0014084	-0.0010708
	71.4	0.296574	0.31078	0.14164	0.142265		71.4	-0.00384375	0.228768	-0.0021354	-0.0015105
	71.6	0.29722	0.311396	0.142999	0.142984		71.6	-0.00289005	0.229189	-0.0016056	-0.0016204
	71.8	0.297829	0.312056	0.143313	0.143264		71.8	-0.00314835	0.229983	-0.0017491	-0.001798
	72	0.298431	0.313046	0.14436	0.143917		72	-0.0039519	0.229971	-0.0021955	-0.0026384
	72.2	0.299164	0.313987	0.144909	0.144292		72.2	-0.0037767	0.230909	-0.0020982	-0.0027158
	72.4	0.300198	0.31493	0.144668	0.144521		72.4	-0.00476985	0.231362	-0.0026499	-0.0027969
	72.6	0.300718	0.315065	0.145368	0.145239		72.6	-0.00540645	0.231847	-0.0030036	-0.0031326
	72.8	0.301217	0.315924	0.145889	0.145747		72.8	-0.00495915	0.231996	-0.0027551	-0.0028968
	73	0.301857	0.316155	0.146834	0.146538		73	-0.0043833	0.232835	-0.0024352	-0.002731
	73.2	0.302259	0.316707	0.147209	0.146487		73.2	-0.00341565	0.233344	-0.0018976	-0.0026199
	73.4	0.302792	0.317263	0.147377	0.146858		73.4	-0.0041604	0.233733	-0.0023113	-0.0028312
	73.6	0.303685	0.317595	0.147904	0.147388		73.6	-0.0037038	0.234132	-0.0020577	-0.0025739
	73.8	0.304158	0.318068	0.148253	0.147136		73.8	-0.0021051	0.234645	-0.0011695	-0.0022865
	74	0.304903	0.3188	0.149235	0.14789		74	-0.00186375	0.235147	-0.0010354	-0.002381
	74.2	0.305634	0.319451	0.150533	0.148431		74.2	-0.00045165	0.235839	-0.0002509	-0.0023536
	74.4	0.306474	0.320016	0.150571	0.148698		74.4	-0.0015069	0.236791	-0.0008372	-0.0027101
	74.6	0.307049	0.320648	0.150406	0.148843		74.6	-0.002373	0.237447	-0.0013183	-0.002881
	74.8	0.307167	0.321252	0.150522	0.14901		74.8	-0.00294855	0.238271	-0.0016381	-0.0031501
	75	0.307667	0.321601	0.150682	0.149093		75	-0.0032517	0.238533	-0.0018065	-0.0033959
	75.2	0.308512	0.322424	0.151043	0.149278		75.2	-0.00300075	0.23922	-0.0016671	-0.0034321
	75.4	0.309185	0.32341	0.150776	0.149302		75.4	-0.0038937	0.23953	-0.0021632	-0.0036371
	75.6	0.310046	0.324243	0.151305	0.149782		75.6	-0.0031545	0.24025	-0.0017525	-0.0032754
	75.8	0.310396	0.325211	0.150586	0.149586		75.8	-0.0045591	0.241131	-0.0025328	-0.0035332
	76	0.311056	0.326328	0.151283	0.150111		76	-0.0053502	0.240918	-0.0029723	-0.0041443
	76.2	0.311988	0.326874	0.151731	0.150616		76.2	-0.00550455	0.241269	-0.0030581	-0.0041733
	76.4	0.312969	0.327509	0.151541	0.150996		76.4	-0.0068883	0.241289	-0.0038268	-0.0043725
	76.6	0.313562	0.328081	0.152555	0.151816		76.6	-0.00721695	0.241549	-0.0040094	-0.0047477
	76.8	0.31404	0.32874	0.152787	0.152155		76.8	-0.006765	0.242181	-0.0037583	-0.0043902
	77	0.314612	0.329205	0.153346	0.152497		77	-0.005709	0.243069	-0.0031717	-0.0040211
	77.2	0.315256	0.32992	0.153045	0.152589		77.2	-0.0063162	0.243482	-0.003509	-0.0039655
	77.4	0.315575	0.330686	0.152582	0.152327		77.4	-0.0066033	0.243737	-0.0036685	-0.003923
	77.6	0.315968	0.331237	0.153348	0.152618		77.6	-0.0056226	0.244116	-0.0031237	-0.0038535
	77.8	0.316699	0.331732	0.153394	0.152773		77.8	-0.00620535	0.244454	-0.0034474	-0.0040688
	78	0.317247	0.332413	0.153802	0.15302		78	-0.00634755	0.244893	-0.0035264	-0.0043083
	78.2	0.317487	0.332971	0.154728	0.153599		78.2	-0.00546225	0.245707	-0.0030346	-0.0041629
	78.4	0.31808	0.333699	0.15442	0.153724		78.4	-0.00655845	0.246795	-0.0036436	-0.0043393
	78.6	0.318186	0.333759	0.154826	0.153978		78.6	-0.0059346	0.247052	-0.003297	-0.0041453
	78.8	0.318526	0.334523	0.154997	0.154033		78.8	-0.0049251	0.248081	-0.0027362	-0.0037002
	79	0.319269	0.334868	0.155545	0.154588		79	-0.0045741	0.248556	-0.0025412	-0.0034976
	79.2	0.319946	0.335635	0.155926	0.155064		79.2	-0.0037902	0.249228	-0.0021057	-0.0029679
	79.4	0.321017	0.336098	0.156618	0.155709		79.4	-0.00361455	0.249581	-0.0020081	-0.0029163
	79.6	0.321994	0.336841	0.15757	0.156321		79.6	-0.0025503	0.249882	-0.0014168	-0.0026656
	79.8	0.322112	0.336991	0.158237	0.156695		79.8	-0.00260625	0.25007	-0.0014479	-0.0029905
	80	0.322845	0.337923	0.159174	0.157056		80	-0.0029037	0.250216	-0.0016132	-0.0037317
	80.2	0.323612	0.33835	0.159909	0.157591		80.2	-0.0024369	0.25068	-0.0013538	-0.0036717
	80.4	0.324253	0.33868	0.160408	0.157915		80.4	-0.00215745	0.251173	-0.0011986	-0.0036908
	80.6	0.324625	0.339492	0.161137	0.158299		80.6	-0.00180165	0.252026	-0.0010009	-0.0038386
	80.8	0.325181	0.339371	0.161424	0.158625		80.8	-0.00142215	0.252624	-0.0007901	-0.0035894
	81	0.325818	0.33993	0.161235	0.158432		81	-0.00113385	0.25365	-0.0006299	-0.0034322
	81.2	0.325988	0.340164	0.16102	0.158623		81.2	-0.00247395	0.254148	-0.0013744	-0.0037708
	81.4	0.326297	0.340606	0.160819	0.158454		81.4	-0.00320415	0.254206	-0.0017801	-0.0041451
	81.6	0.326707	0.341185	0.161243	0.158834		81.6	-0.00315015	0.254384	-0.0017501	-0.0041584
	81.8	0.327064	0.341784	0.16095	0.158781		81.8	-0.0040995	0.254936	-0.0022775	-0.0044462
	82	0.326965	0.342338	0.160995	0.159041		82	-0.0046734	0.255211	-0.0025963	-0.0045505
	82.2	0.326817	0.343119	0.161427	0.159205		82.2	-0.00406365	0.256246	-0.0022576	-0.0044805
	82.4	0.327407	0.34406	0.161109	0.159289		82.4	-0.00604995	0.256817	-0.0033611	-0.0051809
	82.6	0.327837	0.344342	0.161161	0.159483		82.6	-0.0060798	0.257042	-0.0033777	-0.0050561
	82.8	0.328254	0.345576	0.16062	0.159394		82.8	-0.0076365	0.257576	-0.0042425	-0.0054685
	83	0.329044	0.346014	0.160566	0.159971		83	-0.00917625	0.257766	-0.0050979	-0.005693
	83.2	0.329652	0.346576	0.160769	0.160287		83.2	-0.00912045	0.258268	-0.0050669	-0.0055485
	83.4	0.330575	0.347102	0.16152	0.160924		83.4	-0.0093114	0.258602	-0.005173	-0.0057691
	83.6	0.331067	0.347979	0.162067	0.16156		83.6	-0.0094281	0.258867	-0.0052378	-0.0057441
	83.8	0.331628	0.348798	0.162314	0.161936		83.8	-0.0099624	0.259407	-0.0055347	-0.0059129
	84	0.332457	0.349786	0.162948	0.16258		84	-0.00929895	0.260051	-0.0051661	-0.0055333
	84.2	0.333117	0.350481	0.163645	0.163156		84.2	-0.008097	0.260689	-0.0044983	-0.0049877
	84.4	0.333838	0.351039	0.16406	0.163466		84.4	-0.0074886	0.261297	-0.0041603	-0.0047547
	84.6	0.334453	0.351297	0.164684	0.16432		84.6	-0.007653	0.2614	-0.0042517	-0.0046153
	84.8	0.334975	0.351489	0.16513	0.164768		84.8	-0.0070431	0.261764	-0.0039128	-0.0042755
	85	0.335597	0.352466	0.165398	0.164792		85	-0.00671055	0.262078	-0.0037281	-0.0043334
	85.2	0.335916	0.352774	0.166467	0.165418		85.2	-0.00553125	0.261869	-0.0030729	-0.004122
	85.4	0.336326	0.353208	0.16751	0.165887		85.4	-0.0040854	0.26177	-0.0022697	-0.0038921
	85.6	0.336532	0.353995	0.168474	0.166564		85.6	-0.00402765	0.261831	-0.0022376	-0.0041472
	85.8	0.336947	0.354526	0.168747	0.166572		85.8	-0.0041343	0.261998	-0.0022968	-0.0044715
	86	0.337468	0.35515	0.168844	0.166569		86	-0.0044916	0.261764	-0.0024953	-0.00477
	86.2	0.337845	0.355856	0.169483	0.166562		86.2	-0.0040716	0.262516	-0.002262	-0.0051829
	86.4	0.338469	0.356345	0.169181	0.166539		86.4	-0.0053997	0.262472	-0.0029998	-0.0056426
	86.6	0.338799	0.356592	0.169269	0.166525		86.6	-0.00471975	0.26305	-0.0026221	-0.0053662
	86.8	0.339285	0.357122	0.169053	0.166626		86.8	-0.0060006	0.263261	-0.0033337	-0.0057613
	87	0.339776	0.357198	0.169247	0.167107		87	-0.00676605	0.264237	-0.0037589	-0.0058991
	87.2	0.34068	0.357546	0.16982	0.167482		87.2	-0.0068847	0.264969	-0.0038248	-0.006163
	87.4	0.341805	0.358325	0.170455	0.167917		87.4	-0.0068976	0.26528	-0.003832	-0.0063705
	87.6	0.34276	0.358745	0.170549	0.168482		87.6	-0.00701655	0.265851	-0.0038981	-0.0059649
	87.8	0.343739	0.359328	0.170366	0.168498		87.8	-0.007131	0.266909	-0.0039617	-0.00583
	88	0.344317	0.35998	0.170418	0.168774		88	-0.00686175	0.267797	-0.0038121	-0.0054555
	88.2	0.345323	0.360889	0.170777	0.16892		88.2	-0.0062121	0.268607	-0.0034512	-0.005308
	88.4	0.34553	0.361323	0.171154	0.169492		88.4	-0.0060891	0.26927	-0.0033828	-0.005045
	88.6	0.346011	0.361872	0.171458	0.169889		88.6	-0.0055314	0.269463	-0.003073	-0.0046419
	88.8	0.346433	0.363185	0.171993	0.169721		88.8	-0.0051477	0.26998	-0.0028598	-0.0051319
	89	0.347006	0.363866	0.172428	0.170019		89	-0.00526875	0.270201	-0.0029271	-0.0053363
	89.2	0.347314	0.364372	0.173206	0.170486		89.2	-0.00402915	0.270879	-0.0022384	-0.0049581
	89.4	0.347456	0.365124	0.173413	0.170797		89.4	-0.0051501	0.271308	-0.0028612	-0.0054772
	89.6	0.347561	0.366271	0.173117	0.171014		89.6	-0.0066372	0.27183	-0.0036873	-0.0057909
	89.8	0.347632	0.366932	0.172859	0.170746		89.8	-0.0068607	0.272215	-0.0038115	-0.005925
	90	0.347817	0.367973	0.173274	0.171149		90	-0.0067203	0.272608	-0.0037335	-0.005858
	90.2	0.347845	0.368608	0.173558	0.171632		90.2	-0.0067002	0.273223	-0.0037223	-0.0056482
	90.4	0.347857	0.368977	0.173606	0.171867		90.4	-0.0066738	0.273307	-0.0037077	-0.0054469
	90.6	0.348091	0.369069	0.174749	0.172807		90.6	-0.00654735	0.273852	-0.0036374	-0.0055802
	90.8	0.348581	0.369358	0.174612	0.173034		90.8	-0.00706245	0.274376	-0.0039236	-0.0055021
	91	0.349206	0.369597	0.174608	0.173325		91	-0.0086217	0.274965	-0.0047898	-0.0060736
	91.2	0.350161	0.370124	0.175255	0.173742		91.2	-0.00825045	0.275245	-0.0045836	-0.0060969
	91.4	0.350803	0.370497	0.175743	0.174285		91.4	-0.00716925	0.275631	-0.0039829	-0.0054408
	91.6	0.351336	0.370561	0.176453	0.174868		91.6	-0.005811	0.276454	-0.0032283	-0.0048134
	91.8	0.351905	0.370877	0.17671	0.175076		91.8	-0.00633975	0.277644	-0.0035221	-0.0051555
	92	0.352334	0.371515	0.17739	0.175626		92	-0.00626295	0.278543	-0.0034794	-0.0052431
	92.2	0.35309	0.372029	0.178316	0.17608		92.2	-0.0045288	0.279024	-0.002516	-0.0047522
	92.4	0.353117	0.372433	0.179145	0.176405		92.4	-0.00342555	0.279768	-0.0019031	-0.0046431
	92.6	0.354065	0.372935	0.179377	0.176473		92.6	-0.0034596	0.28013	-0.001922	-0.0048254
	92.8	0.354381	0.373284	0.179418	0.176358		92.8	-0.0039033	0.280401	-0.0021685	-0.0052283
	93	0.354915	0.373695	0.179564	0.176647		93	-0.0036732	0.280805	-0.0020407	-0.0049583
	93.2	0.354953	0.374308	0.179458	0.176684		93.2	-0.0033387	0.281468	-0.0018548	-0.0046286
	93.4	0.355026	0.374995	0.179462	0.176922		93.4	-0.0044427	0.281541	-0.0024682	-0.0050083
	93.6	0.355088	0.375502	0.179678	0.177176		93.6	-0.0041124	0.282163	-0.0022847	-0.0047871
	93.8	0.355388	0.375764	0.179936	0.177358		93.8	-0.00411465	0.28207	-0.0022859	-0.0048633
	94	0.356241	0.376225	0.18012	0.177791		94	-0.0038844	0.282156	-0.002158	-0.0044871
	94.2	0.356833	0.376335	0.180409	0.178086		94.2	-0.0033816	0.282519	-0.0018787	-0.0042017
	94.4	0.357413	0.376713	0.180718	0.178471		94.4	-0.00330675	0.2826	-0.0018371	-0.0040835
	94.6	0.358182	0.377219	0.180857	0.178802		94.6	-0.0041235	0.283138	-0.0022908	-0.0043465
	94.8	0.358906	0.377876	0.180199	0.178616		94.8	-0.0048921	0.283571	-0.0027178	-0.0043007
	95	0.359959	0.378447	0.180336	0.179172		95	-0.006489	0.283506	-0.003605	-0.0047688
	95.2	0.361035	0.379283	0.181086	0.179611		95.2	-0.0059988	0.284229	-0.0033327	-0.0048068
	95.4	0.361661	0.380054	0.181817	0.17997		95.4	-0.0053463	0.284827	-0.0029702	-0.0048168
	95.6	0.362329	0.380393	0.18238	0.180594		95.6	-0.0060396	0.285726	-0.0033553	-0.0051411
	95.8	0.363308	0.381082	0.18216	0.180909		95.8	-0.0078174	0.286315	-0.004343	-0.0055941
	96	0.363872	0.382005	0.183222	0.181587		96	-0.00749535	0.286732	-0.0041641	-0.0057989
	96.2	0.364554	0.382732	0.184101	0.18175		96.2	-0.0055107	0.287468	-0.0030615	-0.0054122
	96.4	0.364976	0.383004	0.184713	0.182062		96.4	-0.00516525	0.288593	-0.0028696	-0.0055202
	96.6	0.365975	0.383299	0.184763	0.181813		96.6	-0.0046902	0.288751	-0.0026057	-0.0055551
	96.8	0.365861	0.383886	0.184659	0.181558		96.8	-0.0047694	0.289498	-0.0026497	-0.0057514
	97	0.366093	0.38464	0.185601	0.182066		97	-0.0039216	0.290177	-0.0021787	-0.0057136
	97.2	0.365858	0.385429	0.186055	0.182392		97.2	-0.00370155	0.290696	-0.0020564	-0.0057189
	97.4	0.36614	0.386336	0.186263	0.182361		97.4	-0.0038202	0.290953	-0.0021223	-0.0060237
	97.6	0.366136	0.386476	0.187221	0.182822		97.6	-0.00312315	0.291671	-0.0017351	-0.0061343
	97.8	0.366782	0.387057	0.186898	0.182662		97.8	-0.0033381	0.291808	-0.0018545	-0.0060902
	98	0.367459	0.38773	0.186865	0.182885		98	-0.00409875	0.292038	-0.0022771	-0.0062575
	98.2	0.36747	0.388406	0.186731	0.18279		98.2	-0.00388245	0.29229	-0.0021569	-0.006098
	98.4	0.367727	0.389219	0.186641	0.183141		98.4	-0.0039693	0.292462	-0.0022052	-0.0057051
	98.6	0.367963	0.389781	0.186549	0.183342		98.6	-0.0046893	0.29278	-0.0026052	-0.0058116
	98.8	0.368111	0.390391	0.186323	0.183759		98.8	-0.0053643	0.292813	-0.0029802	-0.0055448
	99	0.368748	0.39088	0.186228	0.184025		99	-0.00637845	0.292801	-0.0035436	-0.0057464
	99.2	0.3692	0.39126	0.186668	0.184168		99.2	-0.00559155	0.293646	-0.0031064	-0.0056056
	99.4	0.369246	0.391695	0.187018	0.184544		99.4	-0.0059433	0.294116	-0.0033018	-0.0057753
	99.6	0.369858	0.39198	0.187121	0.185051		99.6	-0.0056973	0.294576	-0.0031652	-0.0052357
	99.8	0.370454	0.392541	0.187294	0.185161		99.8	-0.00538845	0.294762	-0.0029936	-0.005127
	100	0.370746	0.392857	0.187751	0.185626		100	-0.00513255	0.295475	-0.0028514	-0.0049771
	100.2	0.371738	0.39321	0.188449	0.185884		100.2	-0.0036789	0.296143	-0.0020438	-0.0046096
	100.4	0.372484	0.393261	0.188992	0.186311		100.4	-0.00323715	0.296434	-0.0017984	-0.0044795
	100.6	0.373367	0.393495	0.189319	0.186149		100.6	-0.0024171	0.296508	-0.0013428	-0.004513
	100.8	0.373636	0.394145	0.189881	0.186864		100.8	-0.00367125	0.296827	-0.0020396	-0.0050562
	101	0.374058	0.394796	0.190616	0.187464		101	-0.0031833	0.297136	-0.0017685	-0.0049213
	101.2	0.374547	0.395304	0.190886	0.187671		101.2	-0.00380775	0.29772	-0.0021154	-0.0053301
	101.4	0.375127	0.395828	0.191072	0.187509		101.4	-0.00373845	0.298168	-0.0020769	-0.0056405
	101.6	0.375619	0.396179	0.191967	0.187867		101.6	-0.00279345	0.298332	-0.0015519	-0.0056518
	101.8	0.376512	0.396941	0.191778	0.188047		101.8	-0.00330945	0.298497	-0.0018386	-0.0055693
	102	0.376611	0.397287	0.192198	0.188227		102	-0.0028707	0.298605	-0.0015948	-0.0055651
	102.2	0.376366	0.397549	0.192886	0.18862		102.2	-0.0013443	0.299245	-0.0007468	-0.0050126
	102.4	0.376415	0.398212	0.193848	0.189505		102.4	-0.0005271	0.299664	-0.0002928	-0.0046357
	102.6	0.376598	0.398711	0.193878	0.189891		102.6	-0.0017985	0.299918	-0.0009992	-0.0049866
	102.8	0.377203	0.39906	0.193541	0.190087		102.8	-0.00292215	0.300468	-0.0016234	-0.005077
	103	0.377616	0.399442	0.193262	0.189773		103	-0.0036633	0.301089	-0.0020352	-0.005525
	103.2	0.377608	0.40013	0.193681	0.189969		103.2	-0.00310875	0.301952	-0.0017271	-0.0054387
	103.4	0.378017	0.400795	0.193282	0.190196		103.4	-0.0041175	0.302912	-0.0022875	-0.0053728
	103.6	0.378821	0.401392	0.193367	0.190352		103.6	-0.0032988	0.303608	-0.0018327	-0.0048475
	103.8	0.379041	0.401765	0.193463	0.190709		103.8	-0.0045696	0.304001	-0.0025387	-0.0052925
	104	0.379422	0.402472	0.193492	0.190945		104	-0.00496905	0.304687	-0.0027606	-0.0053074
	104.2	0.380404	0.402967	0.194416	0.191244		104.2	-0.0040458	0.305112	-0.0022477	-0.0054197
	104.4	0.380905	0.40341	0.194094	0.191177		104.4	-0.00479325	0.305134	-0.0026629	-0.0055798
	104.6	0.381792	0.403961	0.194021	0.191012		104.6	-0.0054657	0.305501	-0.0030365	-0.0060457
	104.8	0.382286	0.40452	0.19446	0.191477		104.8	-0.0062616	0.305618	-0.0034787	-0.0064618
	105	0.382627	0.404829	0.194592	0.191521		105	-0.00669435	0.306308	-0.0037191	-0.0067906
	105.2	0.383233	0.405429	0.195149	0.19178		105.2	-0.0065364	0.306656	-0.0036313	-0.0070004
	105.4	0.383849	0.405704	0.195209	0.191952		105.4	-0.0065262	0.306252	-0.0036257	-0.0068824
	105.6	0.384292	0.406434	0.195992	0.192337		105.6	-0.00501675	0.306402	-0.0027871	-0.0064422
	105.8	0.384869	0.406748	0.196637	0.192699		105.8	-0.0052566	0.306714	-0.0029203	-0.0068579
	106	0.385107	0.407144	0.197454	0.192894		106	-0.0035544	0.307023	-0.0019747	-0.0065349
	106.2	0.385517	0.407754	0.198447	0.193379		106.2	-0.002433	0.307273	-0.0013517	-0.0064197
	106.4	0.386133	0.408356	0.198914	0.193724		106.4	-0.0025092	0.307548	-0.001394	-0.0065839
	106.6	0.387012	0.40878	0.198803	0.193809		106.6	-0.00366	0.307898	-0.0020333	-0.0070268
	106.8	0.387581	0.409378	0.198759	0.193783		106.8	-0.0039672	0.308625	-0.002204	-0.0071801
	107	0.387734	0.410549	0.198477	0.193759		107	-0.0050745	0.308793	-0.0028192	-0.0075378
	107.2	0.388279	0.411207	0.199164	0.194396		107.2	-0.00441255	0.309155	-0.0024514	-0.0072199
	107.4	0.388604	0.411679	0.199084	0.194713		107.4	-0.0047541	0.31005	-0.0026412	-0.0070124
	107.6	0.388931	0.412198	0.199318	0.194902		107.6	-0.00557895	0.310578	-0.0030994	-0.0075145
	107.8	0.388796	0.412255	0.199357	0.19511		107.8	-0.0062694	0.311152	-0.003483	-0.0077304
	108	0.389041	0.412843	0.199258	0.195231		108	-0.0067719	0.311846	-0.0037622	-0.0077893
	108.2	0.389895	0.413176	0.199584	0.195511		108.2	-0.006978	0.312024	-0.0038767	-0.0079499
	108.4	0.390234	0.41367	0.199547	0.195633		108.4	-0.0076146	0.312311	-0.0042303	-0.008144
	108.6	0.390442	0.414405	0.200657	0.196523		108.6	-0.0074871	0.312612	-0.0041595	-0.0082928
	108.8	0.390614	0.414561	0.200966	0.196908		108.8	-0.00780585	0.313042	-0.0043366	-0.008394
	109	0.390902	0.41562	0.201299	0.197564		109	-0.0089532	0.313079	-0.004974	-0.0087092
	109.2	0.391432	0.416326	0.201785	0.198047		109.2	-0.0079767	0.313274	-0.0044315	-0.0081694
	109.4	0.39173	0.416422	0.202689	0.198835		109.4	-0.0072969	0.313699	-0.0040538	-0.0079079
	109.6	0.392139	0.41716	0.203621	0.199314		109.6	-0.0061473	0.31466	-0.0034152	-0.0077222
	109.8	0.39268	0.417663	0.204052	0.199502		109.8	-0.00582045	0.315238	-0.0032336	-0.0077831
	110	0.393064	0.418184	0.204373	0.199687		110	-0.00449205	0.3156	-0.0024956	-0.0071816
	110.2	0.393408	0.418503	0.204711	0.199937		110.2	-0.00425415	0.316626	-0.0023634	-0.0071372
	110.4	0.393711	0.418865	0.204957	0.20025		110.4	-0.00454845	0.317086	-0.0025269	-0.0072336
	110.6	0.394064	0.419608	0.204852	0.200345		110.6	-0.0053232	0.317565	-0.0029573	-0.0074638
	110.8	0.394198	0.420148	0.204818	0.20043		110.8	-0.0061557	0.318303	-0.0034198	-0.0078082
	111	0.394302	0.420934	0.204832	0.200593		111	-0.00622245	0.318598	-0.0034569	-0.0076959
	111.2	0.394416	0.421267	0.205463	0.200955		111.2	-0.005862	0.319204	-0.0032567	-0.0077652
	111.4	0.394281	0.421649	0.20497	0.200745		111.4	-0.0063567	0.319994	-0.0035315	-0.0077565
	111.6	0.394826	0.421757	0.204959	0.200811		111.6	-0.0072336	0.320366	-0.0040187	-0.0081672
	111.8	0.395294	0.421883	0.204903	0.200848		111.8	-0.0068991	0.320243	-0.0038328	-0.007888
	112	0.395982	0.422646	0.20496	0.201115		112	-0.00759615	0.320356	-0.0042201	-0.0080645
	112.2	0.39636	0.423067	0.205154	0.201191		112.2	-0.00697605	0.320703	-0.0038756	-0.0078383
	112.4	0.396749	0.42377	0.205296	0.201297		112.4	-0.006933	0.32101	-0.0038517	-0.0078504
	112.6	0.39702	0.424446	0.205183	0.201478		112.6	-0.0070512	0.321256	-0.0039173	-0.0076219
	112.8	0.397535	0.424876	0.204877	0.201417		112.8	-0.00734835	0.322105	-0.0040824	-0.0075425
	113	0.397807	0.425613	0.204926	0.201729		113	-0.0079644	0.322212	-0.0044247	-0.0076219
	113.2	0.398567	0.425575	0.205982	0.202093		113.2	-0.0060294	0.322698	-0.0033497	-0.0072384
	113.4	0.399214	0.425614	0.206654	0.202946		113.4	-0.0064167	0.323466	-0.0035648	-0.0072728
	113.6	0.40012	0.42583	0.206717	0.203293		113.6	-0.00668685	0.3239	-0.0037149	-0.0071388
	113.8	0.400491	0.425751	0.206456	0.203219		113.8	-0.0069237	0.323986	-0.0038465	-0.007084
	114	0.400607	0.426009	0.206373	0.203416		114	-0.0073674	0.323881	-0.004093	-0.0070498
	114.2	0.401085	0.42622	0.206813	0.204031		114.2	-0.00750675	0.324489	-0.0041704	-0.0069527
	114.4	0.401929	0.426473	0.207222	0.204367		114.4	-0.0079815	0.324261	-0.0044342	-0.0072894
	114.6	0.402535	0.427193	0.207711	0.20452		114.6	-0.00802185	0.324976	-0.0044566	-0.0076476
	114.8	0.402984	0.427702	0.208387	0.204806		114.8	-0.00741345	0.325308	-0.0041186	-0.0077002
	115	0.403084	0.428326	0.209137	0.205379		115	-0.00697665	0.325662	-0.0038759	-0.0076332
	115.2	0.403709	0.428605	0.20974	0.205551		115.2	-0.00688065	0.32606	-0.0038226	-0.0080114
	115.4	0.404485	0.429104	0.210153	0.205737		115.4	-0.007572	0.326521	-0.0042067	-0.0086227
	115.6	0.405071	0.429785	0.210739	0.20593		115.6	-0.0069243	0.326936	-0.0038468	-0.0086562
	115.8	0.405449	0.43071	0.211263	0.206392		115.8	-0.00677265	0.327031	-0.0037626	-0.0086335
	116	0.405516	0.431782	0.212323	0.207086		116	-0.00591825	0.327712	-0.0032879	-0.0085248
	116.2	0.405585	0.43245	0.212562	0.207542		116.2	-0.00620355	0.328419	-0.0034464	-0.0084658
	116.4	0.405781	0.433417	0.212774	0.207634		116.4	-0.00557475	0.328767	-0.0030971	-0.0082371
	116.6	0.405931	0.433877	0.212289	0.207853		116.6	-0.00641145	0.329375	-0.0035619	-0.0079984
	116.8	0.4059	0.434415	0.212438	0.208072		116.8	-0.0068037	0.330214	-0.0037798	-0.0081461
	117	0.406208	0.434695	0.21251	0.208119		117	-0.0067824	0.330696	-0.003768	-0.008159
	117.2	0.406602	0.435165	0.213282	0.208469		117.2	-0.00617595	0.331234	-0.0034311	-0.0082445
	117.4	0.407035	0.435232	0.212698	0.208649		117.4	-0.0074385	0.331561	-0.0041325	-0.0081809
	117.6	0.407078	0.435332	0.212627	0.208544		117.6	-0.00694455	0.331743	-0.0038581	-0.0079416
	117.8	0.407086	0.435246	0.212429	0.20844		117.8	-0.0071424	0.33167	-0.003968	-0.0079567
	118	0.407374	0.435596	0.212826	0.208788		118	-0.00702975	0.331869	-0.0039054	-0.007943
	118.2	0.408139	0.435605	0.213288	0.209044		118.2	-0.00672915	0.332419	-0.0037384	-0.0079827
	118.4	0.408804	0.435741	0.213503	0.20912		118.4	-0.00658995	0.332811	-0.0036611	-0.0080443
	118.6	0.409122	0.436219	0.213937	0.209225		118.6	-0.00563415	0.333536	-0.0031301	-0.0078414
	118.8	0.409394	0.436375	0.214413	0.209552		118.8	-0.0050682	0.334077	-0.0028157	-0.0076771
	119	0.409678	0.436558	0.214908	0.209914		119	-0.0050748	0.334906	-0.0028193	-0.0078137
	119.2	0.410243	0.436914	0.215356	0.209951		119.2	-0.00465735	0.335733	-0.0025874	-0.0079924
	119.4	0.41048	0.437559	0.215904	0.210354		119.4	-0.0049188	0.336566	-0.0027327	-0.0082822
	119.6	0.41051	0.438158	0.216415	0.210658		119.6	-0.00341925	0.337219	-0.0018996	-0.0076568
	119.8	0.410538	0.438646	0.217377	0.211438		119.8	-0.0030171	0.337447	-0.0016762	-0.007615
	120	0.410538	0.438646	0.217377	0.211438		120	-0.0030171	0.337447	-0.0016762	-0.007615
	120.2	0.409252	0.438257	0.21782	0.211567		120.2	-0.0035586	0.336888	-0.001977	-0.0082302
	120.4	0.408009	0.437957	0.218151	0.211197		120.4	-0.0028188	0.33694	-0.001566	-0.0085208
	120.6	0.406613	0.437799	0.218262	0.210789		120.6	-0.00285015	0.336775	-0.0015834	-0.0090568
	120.8	0.405081	0.437743	0.218677	0.210529		120.8	-0.0026775	0.336471	-0.0014875	-0.0096356
	121	0.403744	0.43746	0.218958	0.210146		121	-0.00182595	0.336204	-0.0010144	-0.0098266
	121.2	0.402553	0.437369	0.219329	0.2102		121.2	-0.0017292	0.335574	-0.0009607	-0.0100894
	121.4	0.401141	0.437331	0.220156	0.210563		121.4	-0.0013869	0.335517	-0.0007705	-0.0103637
	121.6	0.400442	0.437348	0.221231	0.210858		121.6	-0.00047685	0.335135	-0.0002649	-0.0106374
	121.8	0.399748	0.436778	0.222301	0.210972		121.8	0.00087534	0.334519	0.0004863	-0.0108428
	122	0.399315	0.436529	0.222286	0.210742		122	0.00146124	0.334222	0.0008118	-0.0107329
	122.2	0.399441	0.436466	0.223125	0.210969		122.2	0.00267606	0.3339	0.0014867	-0.0106696
	122.4	0.399546	0.436917	0.222841	0.210787		122.4	0.00288252	0.333779	0.0016014	-0.0104531
	122.6	0.399884	0.436945	0.22243	0.210338		122.6	0.00288918	0.333367	0.0016051	-0.0104867
	122.8	0.399982	0.436832	0.222572	0.210145		122.8	0.00302256	0.332878	0.0016792	-0.0107473
	123	0.399837	0.436154	0.222285	0.209642		123	0.00350082	0.332502	0.0019449	-0.0106983
	123.2	0.399602	0.435912	0.222263	0.209526		123.2	0.00308556	0.332271	0.0017142	-0.0110233
	123.4	0.399372	0.435455	0.222355	0.209419		123.4	0.00309168	0.332094	0.0017176	-0.0112181
	123.6	0.399532	0.435546	0.221694	0.208853		123.6	0.00239814	0.331753	0.0013323	-0.0115092
	123.8	0.399637	0.435525	0.221258	0.20902		123.8	0.00041778	0.33131	0.0002321	-0.0120057
	124	0.399679	0.435144	0.220427	0.208887		124	-0.0012507	0.330857	-0.0006948	-0.0122349
	124.2	0.400026	0.4351	0.220829	0.208933		124.2	-0.0010011	0.331198	-0.0005562	-0.012452
	124.4	0.400049	0.435336	0.220083	0.208194		124.4	-0.00045975	0.331329	-0.0002554	-0.0121448
	124.6	0.399736	0.435425	0.219539	0.207639		124.6	-0.00054825	0.33135	-0.0003046	-0.0122041
	124.8	0.399607	0.435329	0.219386	0.207634		124.8	-0.0012483	0.331156	-0.0006935	-0.0124459
	125	0.399662	0.435367	0.21885	0.207636		125	-0.00275565	0.330887	-0.0015309	-0.0127452
	125.2	0.399343	0.43544	0.218735	0.207997		125.2	-0.00398265	0.331136	-0.0022126	-0.0129507
	125.4	0.399021	0.435401	0.219024	0.208249		125.4	-0.0049602	0.331478	-0.0027557	-0.0135311
	125.6	0.399085	0.435168	0.21961	0.208236		125.6	-0.0045987	0.330817	-0.0025548	-0.0139282
	125.8	0.398801	0.434402	0.219445	0.208146		125.8	-0.0052434	0.330772	-0.002913	-0.0142121
	126	0.398425	0.434581	0.219321	0.208188		126	-0.0059121	0.330869	-0.0032845	-0.0144168
	126.2	0.398433	0.434591	0.220049	0.208295		126.2	-0.0053883	0.330659	-0.0029935	-0.0147478
	126.4	0.398124	0.434605	0.219926	0.208074		126.4	-0.00536655	0.330156	-0.0029814	-0.0148337
	126.6	0.398324	0.434514	0.219737	0.207793		126.6	-0.0055935	0.330071	-0.0031075	-0.0150515
	126.8	0.398309	0.434158	0.219604	0.207713		126.8	-0.0058464	0.329816	-0.003248	-0.0151394
	127	0.398229	0.434097	0.220196	0.2074		127	-0.0042618	0.330038	-0.0023677	-0.015163
	127.2	0.398167	0.434322	0.220762	0.207399		127.2	-0.0040893	0.330008	-0.0022718	-0.0156346
	127.4	0.398603	0.434066	0.221019	0.207211		127.4	-0.00265065	0.33003	-0.0014726	-0.0152809
	127.6	0.398797	0.43386	0.220485	0.206549		127.6	-0.0027123	0.330103	-0.0015068	-0.0154425
	127.8	0.398735	0.433579	0.22049	0.206866		127.8	-0.00350745	0.330038	-0.0019486	-0.0155727
	128	0.39902	0.433335	0.220766	0.20639		128	-0.0018369	0.330052	-0.0010205	-0.0153962
	128.2	0.399424	0.433713	0.221138	0.206415		128.2	-0.00107355	0.329842	-0.0005964	-0.0153195
	128.4	0.399307	0.433539	0.220408	0.20581		128.4	-0.0001116	0.329838	-6.2e-05	-0.0146603
	128.6	0.399363	0.433209	0.220615	0.205689		128.6	0.0002691	0.329916	0.0001495	-0.0147762
	128.8	0.399417	0.43303	0.220076	0.205614		128.8	-0.0011211	0.329846	-0.0006228	-0.0150845
	129	0.399135	0.433366	0.220319	0.205714		129	-0.00216615	0.329728	-0.0012034	-0.0158088
	129.2	0.398799	0.43359	0.220534	0.20571		129.2	-0.00176925	0.32982	-0.0009829	-0.0158074
	129.4	0.398746	0.433631	0.22083	0.205629		129.4	-0.00246705	0.329533	-0.0013706	-0.0165714
	129.6	0.398366	0.434004	0.22122	0.205557		129.6	-0.00285135	0.329087	-0.0015841	-0.0172474
	129.8	0.398127	0.433918	0.220522	0.205307		129.8	-0.0040806	0.329165	-0.002267	-0.0174814
	130	0.397719	0.434195	0.220395	0.205011		130	-0.00391155	0.328956	-0.0021731	-0.0175579
	130.2	0.397634	0.434373	0.220181	0.204705		130.2	-0.0039096	0.328492	-0.002172	-0.0176479
	130.4	0.397511	0.434141	0.219781	0.204763		130.4	-0.0052614	0.327761	-0.002923	-0.0179404
	130.6	0.397224	0.434294	0.219764	0.204754		130.6	-0.0057072	0.328021	-0.0031707	-0.0181804
	130.8	0.397075	0.43391	0.219887	0.204635		130.8	-0.00554685	0.328066	-0.0030816	-0.0183329
	131	0.39718	0.433775	0.220327	0.204582		131	-0.00463665	0.328242	-0.0025759	-0.0183211
	131.2	0.397347	0.433398	0.219714	0.204398		131.2	-0.00619455	0.327795	-0.0034414	-0.0187572
	131.4	0.397542	0.433049	0.219103	0.204174		131.4	-0.00655455	0.327908	-0.0036414	-0.0185705
	131.6	0.397462	0.432952	0.21806	0.203409		131.6	-0.00749505	0.327752	-0.0041639	-0.0188151
	131.8	0.397772	0.4329	0.218689	0.203589		131.8	-0.006411	0.327488	-0.0035617	-0.0186623
	132	0.398084	0.432158	0.218558	0.203256		132	-0.0060378	0.32775	-0.0033543	-0.0186558
	132.2	0.398053	0.431968	0.217971	0.203165		132.2	-0.006858	0.327977	-0.00381	-0.0186156
	132.4	0.397474	0.431664	0.218299	0.203371		132.4	-0.00660165	0.328708	-0.0036676	-0.018596
	132.6	0.397685	0.431473	0.218529	0.203297		132.6	-0.0064194	0.328493	-0.0035663	-0.0187987
	132.8	0.397779	0.431336	0.218575	0.203293		132.8	-0.0069333	0.328859	-0.0038518	-0.019134
	133	0.397881	0.431617	0.219248	0.203401		133	-0.00726555	0.328894	-0.0040364	-0.0198834
	133.2	0.397877	0.431589	0.218764	0.202984		133.2	-0.0076548	0.329022	-0.0042527	-0.0200329
	133.4	0.398141	0.431485	0.219109	0.202846		133.4	-0.0077838	0.329007	-0.0043243	-0.0205866
	133.6	0.398355	0.431869	0.218692	0.202495		133.6	-0.00825315	0.329038	-0.0045851	-0.0207823
	133.8	0.398399	0.431912	0.218404	0.202218		133.8	-0.00727455	0.32907	-0.0040414	-0.0202281
	134	0.397969	0.431914	0.218929	0.202285		134	-0.006303	0.329299	-0.0035017	-0.0201453
	134.2	0.397818	0.432112	0.219264	0.202375		134.2	-0.0058953	0.329138	-0.0032752	-0.0201647
	134.4	0.39748	0.431878	0.219906	0.202803		134.4	-0.00583395	0.328802	-0.0032411	-0.0203438
	134.6	0.397035	0.432129	0.220186	0.202456		134.6	-0.0045888	0.328701	-0.0025493	-0.0202791
	134.8	0.397058	0.431802	0.220238	0.202237		134.8	-0.00457035	0.328112	-0.0025391	-0.0205407
	135	0.396907	0.432057	0.219874	0.201908		135	-0.0053865	0.328128	-0.0029925	-0.0209585
	135.2	0.396575	0.431956	0.220026	0.201582		135.2	-0.0049602	0.327464	-0.0027557	-0.021199
	135.4	0.39634	0.432059	0.219761	0.201251		135.4	-0.0044358	0.32743	-0.0024643	-0.0209746
	135.6	0.396078	0.431673	0.220244	0.201181		135.6	-0.0033996	0.326732	-0.0018887	-0.020951
	135.8	0.395781	0.431174	0.220602	0.200972		135.8	-0.00274845	0.326565	-0.0015269	-0.0211565
	136	0.395287	0.430592	0.219904	0.200631		136	-0.0042225	0.326717	-0.0023458	-0.0216182
	136.2	0.395001	0.430709	0.219431	0.200283		136.2	-0.0051063	0.327082	-0.0028368	-0.0219851
	136.4	0.394705	0.430487	0.219437	0.200367		136.4	-0.00573825	0.327197	-0.0031879	-0.022258
	136.6	0.395137	0.43018	0.218619	0.199698		136.6	-0.00698205	0.32699	-0.0038789	-0.0227993
	136.8	0.39529	0.430276	0.218169	0.199511		136.8	-0.00823575	0.326791	-0.0045754	-0.0232338
	137	0.395258	0.430319	0.217884	0.199243		137	-0.0087549	0.326964	-0.0048638	-0.0235042
	137.2	0.395411	0.429938	0.21721	0.198755		137.2	-0.0090519	0.327127	-0.0050288	-0.0234829
	137.4	0.39603	0.429917	0.217064	0.198715		137.4	-0.00905835	0.326898	-0.0050324	-0.0233806
	137.6	0.396334	0.430087	0.216581	0.198538		137.6	-0.008733	0.327109	-0.0048517	-0.0228953
	137.8	0.39619	0.430162	0.217048	0.198629		137.8	-0.00690495	0.326777	-0.0038361	-0.022255
	138	0.396034	0.430101	0.217492	0.198984		138	-0.00673575	0.326868	-0.0037421	-0.0222503
	138.2	0.396266	0.430254	0.216673	0.198826		138.2	-0.0076515	0.326788	-0.0042508	-0.0220977
	138.4	0.396194	0.43034	0.216675	0.198758		138.4	-0.0078621	0.326379	-0.0043678	-0.0222855
	138.6	0.396495	0.430365	0.216734	0.198555		138.6	-0.0075396	0.326414	-0.0041887	-0.0223677
	138.8	0.396311	0.430281	0.217089	0.198784		138.8	-0.0086079	0.3259	-0.0047822	-0.0230871
	139	0.396239	0.430187	0.217075	0.198793		139	-0.0091491	0.326083	-0.0050828	-0.0233654
	139.2	0.396304	0.429827	0.217371	0.198722		139.2	-0.00855705	0.325494	-0.0047539	-0.023403
	139.4	0.395915	0.429671	0.216453	0.198559		139.4	-0.0101387	0.325248	-0.0056326	-0.0235263
	139.6	0.395613	0.429384	0.216614	0.198498		139.6	-0.0111933	0.324605	-0.0062185	-0.0243347
	139.8	0.395258	0.429198	0.216311	0.197995		139.8	-0.0111486	0.324601	-0.0061937	-0.0245093
	140	0.395224	0.42906	0.216099	0.197893		140	-0.012141	0.324904	-0.006745	-0.0249513
	140.2	0.395227	0.4291	0.215999	0.197635		140.2	-0.0122113	0.325009	-0.0067841	-0.0251482
	140.4	0.394981	0.429047	0.216373	0.197439		140.4	-0.0117477	0.324407	-0.0065265	-0.0254606
	140.6	0.39484	0.429136	0.216064	0.197041		140.6	-0.0119196	0.324623	-0.006622	-0.0256458
	140.8	0.395013	0.429016	0.216543	0.197292		140.8	-0.0118689	0.324509	-0.0065938	-0.0258448
	141	0.395164	0.428741	0.217119	0.197373		141	-0.0107613	0.324508	-0.0059785	-0.0257247
	141.2	0.39548	0.428475	0.217162	0.197144		141.2	-0.010442	0.324665	-0.0058011	-0.0258187
	141.4	0.395672	0.428689	0.217463	0.197119		141.4	-0.0098142	0.324142	-0.0054523	-0.0257959
	141.6	0.39572	0.428849	0.218169	0.197153		141.6	-0.0079659	0.32425	-0.0044255	-0.0254419
	141.8	0.395746	0.429068	0.218873	0.197341		141.8	-0.0069321	0.32411	-0.0038512	-0.0253832
	142	0.395878	0.429251	0.218544	0.197381		142	-0.0081123	0.324097	-0.0045068	-0.02567
	142.2	0.395819	0.429041	0.217862	0.19706		142.2	-0.0089376	0.324144	-0.0049653	-0.025767
	142.4	0.395837	0.428934	0.218502	0.197161		142.4	-0.0077313	0.32391	-0.0042952	-0.025636
	142.6	0.396068	0.428621	0.217974	0.196902		142.6	-0.0094464	0.324127	-0.005248	-0.02632
	142.8	0.395626	0.428496	0.217082	0.196708		142.8	-0.0117313	0.32356	-0.0065174	-0.0268914
	143	0.395674	0.428232	0.216894	0.196666		143	-0.0123137	0.323376	-0.0068409	-0.0270696
	143.2	0.395385	0.427911	0.21625	0.196143		143.2	-0.0132829	0.323234	-0.0073794	-0.0274869
	143.4	0.394931	0.427484	0.216265	0.196262		143.4	-0.0136785	0.323127	-0.0075992	-0.027602
	143.6	0.395076	0.427158	0.216855	0.196188		143.6	-0.0129576	0.323341	-0.0071987	-0.0278661
	143.8	0.394838	0.426745	0.217465	0.195968		143.8	-0.0110514	0.323514	-0.0061397	-0.027636
	144	0.394896	0.426717	0.218031	0.1962		144	-0.010808	0.323629	-0.0060044	-0.027836
	144.2	0.395002	0.426819	0.218397	0.196132		144.2	-0.0099519	0.323735	-0.0055288	-0.0277935
	144.4	0.394701	0.426528	0.218669	0.196106		144.4	-0.00999915	0.323689	-0.0055551	-0.0281173
	144.6	0.394869	0.426362	0.218472	0.19599		144.6	-0.00999885	0.324431	-0.0055549	-0.0280377
	144.8	0.394884	0.426152	0.219585	0.195975		144.8	-0.0083727	0.324356	-0.0046515	-0.0282619
	145	0.394734	0.426421	0.220119	0.195813		145	-0.0068319	0.324012	-0.0037955	-0.0281025
	145.2	0.394349	0.426562	0.220924	0.195913		145.2	-0.0058491	0.324574	-0.0032495	-0.0282603
	145.4	0.394243	0.427053	0.221448	0.195702		145.4	-0.0043371	0.324226	-0.0024095	-0.0281556
	145.6	0.394342	0.427253	0.22196	0.195923		145.6	-0.00400665	0.324017	-0.0022259	-0.0282627
	145.8	0.394263	0.427376	0.221391	0.195616		145.8	-0.0050928	0.323044	-0.0028293	-0.0286045
	146	0.3944	0.427302	0.22092	0.195573		146	-0.00595695	0.322472	-0.0033094	-0.0286565
	146.2	0.394223	0.42731	0.220983	0.19577		146.2	-0.0061332	0.322403	-0.0034073	-0.0286202
	146.4	0.393896	0.42748	0.220334	0.195367		146.4	-0.00671775	0.322079	-0.0037321	-0.0286991
	146.6	0.393997	0.427287	0.218992	0.19484		146.6	-0.0091455	0.321969	-0.0050808	-0.0292319
	146.8	0.394121	0.427463	0.219213	0.195177		146.8	-0.0087573	0.321171	-0.0048652	-0.0289008
	147	0.394247	0.426848	0.21956	0.19542		147	-0.0084783	0.320576	-0.0047102	-0.0288499
	147.2	0.394195	0.426511	0.219459	0.19537		147.2	-0.00898035	0.320948	-0.0049891	-0.0290776
	147.4	0.393972	0.426143	0.220078	0.195511		147.4	-0.0081471	0.320727	-0.0045262	-0.0290928
	147.6	0.394168	0.425797	0.220262	0.195435		147.6	-0.007872	0.321096	-0.0043733	-0.0291998
	147.8	0.393705	0.425424	0.220338	0.195544		147.8	-0.0088011	0.32097	-0.0048895	-0.0296836
	148	0.393947	0.425584	0.219806	0.195222		148	-0.0098736	0.321025	-0.0054853	-0.0300685
	148.2	0.393907	0.425362	0.219454	0.194636		148.2	-0.0104838	0.32177	-0.0058243	-0.0306419
	148.4	0.39326	0.42499	0.219421	0.194319		148.4	-0.011547	0.322111	-0.006415	-0.0315168
	148.6	0.393257	0.425017	0.21901	0.193613		148.6	-0.0109882	0.322242	-0.0061046	-0.0315009
	148.8	0.393034	0.425005	0.220399	0.193745		148.8	-0.00909915	0.322521	-0.0050551	-0.0317091
	149	0.393149	0.425362	0.220165	0.193377		149	-0.0091584	0.322633	-0.005088	-0.0318761
	149.2	0.393244	0.425454	0.220345	0.193232		149.2	-0.00900195	0.32307	-0.0050011	-0.0321141
	149.4	0.393646	0.425649	0.219875	0.192878		149.4	-0.00936285	0.322824	-0.0052016	-0.0321985
	149.6	0.393788	0.42602	0.219654	0.192608		149.6	-0.0092013	0.322405	-0.0051118	-0.0321578
	149.8	0.393655	0.4261	0.219149	0.192235		149.8	-0.00935565	0.322081	-0.0051976	-0.0321118
	150	0.393604	0.426705	0.219251	0.192172		150	-0.00951735	0.322156	-0.0052874	-0.0323662
	150.2	0.393531	0.427171	0.219091	0.191749		150.2	-0.0088308	0.322398	-0.004906	-0.0322479
	150.4	0.39326	0.42765	0.218236	0.191131		150.4	-0.00956685	0.322245	-0.0053149	-0.0324204
	150.6	0.393488	0.427844	0.218302	0.191316		150.6	-0.00950655	0.322215	-0.0052814	-0.0322677
	150.8	0.393492	0.428529	0.217992	0.191068		150.8	-0.00961575	0.321867	-0.0053421	-0.0322662
	151	0.393028	0.428272	0.217993	0.191102		151	-0.0095322	0.321874	-0.0052957	-0.0321873
	151.2	0.392572	0.428256	0.218359	0.191149		151.2	-0.0100988	0.322141	-0.0056104	-0.0328208
	151.4	0.392279	0.427477	0.218378	0.191088		151.4	-0.0104157	0.322068	-0.0057865	-0.0330763
	151.6	0.392156	0.427216	0.218524	0.191099		151.6	-0.0104772	0.322356	-0.0058207	-0.0332457
	151.8	0.391886	0.426957	0.21816	0.190874		151.8	-0.0117393	0.322612	-0.0065218	-0.0338076
	152	0.391787	0.426781	0.217559	0.190376		152	-0.0119197	0.322094	-0.0066221	-0.0338053
	152.2	0.391527	0.426192	0.217618	0.190236		152.2	-0.0122523	0.32244	-0.0068068	-0.034189
	152.4	0.391649	0.425689	0.217321	0.190084		152.4	-0.0122784	0.322348	-0.0068213	-0.0340578
	152.6	0.392029	0.425372	0.217206	0.190034		152.6	-0.0118403	0.322061	-0.0065779	-0.0337492
	152.8	0.392262	0.424951	0.217684	0.190297		152.8	-0.0119406	0.321953	-0.0066337	-0.0340207
	153	0.392175	0.424286	0.216829	0.189925		153	-0.0132856	0.321931	-0.0073809	-0.0342842
	153.2	0.39225	0.423859	0.217102	0.189973		153.2	-0.0125589	0.321588	-0.0069772	-0.034107
	153.4	0.392204	0.423725	0.216843	0.190021		153.4	-0.0128603	0.321123	-0.0071446	-0.0339667
	153.6	0.39206	0.423749	0.216783	0.189875		153.6	-0.012648	0.320953	-0.0070267	-0.0339345
	153.8	0.392239	0.423825	0.216243	0.189864		153.8	-0.0141909	0.320652	-0.0078838	-0.0342622
	154	0.39214	0.424163	0.215846	0.189641		154	-0.0148007	0.320269	-0.0082226	-0.0344283
	154.2	0.392521	0.4246	0.216035	0.189861		154.2	-0.0146163	0.320434	-0.0081202	-0.0342946
	154.4	0.392531	0.42476	0.215753	0.189823		154.4	-0.0155566	0.320061	-0.0086426	-0.0345723
	154.6	0.392917	0.424794	0.215992	0.19004		154.6	-0.0152193	0.319899	-0.0084552	-0.0344069
	154.8	0.392952	0.4247	0.215895	0.189821		154.8	-0.0156165	0.319791	-0.0086758	-0.0347501
	155	0.392844	0.424383	0.216766	0.190474		155	-0.0150783	0.320042	-0.0083768	-0.0346692
	155.2	0.392578	0.424293	0.217384	0.190824		155.2	-0.015234	0.32002	-0.0084633	-0.0350236
	155.4	0.392879	0.42425	0.217484	0.190679		155.4	-0.0144712	0.320587	-0.0080396	-0.0348439
	155.6	0.392537	0.424681	0.217873	0.190822		155.6	-0.0132531	0.320622	-0.0073628	-0.0344145
	155.8	0.392495	0.424482	0.217745	0.190669		155.8	-0.013375	0.320792	-0.0074306	-0.0345058
	156	0.392325	0.424061	0.217702	0.190158		156	-0.0112038	0.31998	-0.0062243	-0.0337684
	156.2	0.392094	0.423986	0.217778	0.189869		156.2	-0.0105478	0.320366	-0.0058599	-0.033769
	156.4	0.391749	0.423952	0.217942	0.189772		156.4	-0.009831	0.319774	-0.0054617	-0.0336314
	156.6	0.391291	0.423738	0.21858	0.190304		156.6	-0.0104569	0.319408	-0.0058094	-0.0340851
	156.8	0.390945	0.423539	0.219076	0.19006		156.8	-0.0091677	0.31952	-0.0050932	-0.0341086
	157	0.390498	0.42316	0.219245	0.189786		157	-0.008121	0.319475	-0.0045117	-0.0339712
	157.2	0.390471	0.423558	0.219311	0.189385		157.2	-0.00671685	0.319209	-0.0037316	-0.0336577
	157.4	0.390506	0.423656	0.219369	0.189391		157.4	-0.0075969	0.319471	-0.0042205	-0.0341989
	157.6	0.390216	0.423817	0.219765	0.189421		157.6	-0.0069165	0.31972	-0.0038425	-0.0341864
	157.8	0.390259	0.42383	0.219804	0.188953		157.8	-0.0058224	0.319664	-0.0032347	-0.0340862
	158	0.390424	0.423749	0.220107	0.188705		158	-0.0047406	0.319741	-0.0026337	-0.0340356
	158.2	0.390767	0.423595	0.220251	0.188549		158.2	-0.00480255	0.319732	-0.0026681	-0.0343705
	158.4	0.39097	0.422976	0.220336	0.188365		158.4	-0.00472065	0.320055	-0.0026226	-0.0345932
	158.6	0.391328	0.422674	0.220502	0.188556		158.6	-0.005067	0.320081	-0.002815	-0.0347609
	158.8	0.390903	0.422642	0.219905	0.188167		158.8	-0.00654465	0.320086	-0.0036359	-0.0353736
	159	0.390918	0.422891	0.219511	0.188088		159	-0.0072732	0.320014	-0.0040407	-0.0354636
	159.2	0.390861	0.423059	0.219401	0.187833		159.2	-0.007212	0.319883	-0.0040067	-0.0355744
	159.4	0.39078	0.423444	0.218948	0.187477		159.4	-0.00807735	0.320275	-0.0044874	-0.0359578
	159.6	0.39045	0.423431	0.218403	0.187371		159.6	-0.00843495	0.319967	-0.0046861	-0.0357187
	159.8	0.39022	0.423218	0.218206	0.186967		159.8	-0.0087477	0.319631	-0.0048598	-0.0360987
	160	0.38972	0.423387	0.217948	0.186676		160	-0.009024	0.319216	-0.0050133	-0.0362858
	160.2	0.389323	0.423488	0.217746	0.186964		160.2	-0.010765	0.319025	-0.0059806	-0.0367624
	160.4	0.389256	0.423515	0.217484	0.187008		160.4	-0.0115554	0.318265	-0.0064197	-0.036895
	160.6	0.389827	0.423452	0.217872	0.187307		160.6	-0.011619	0.318669	-0.006455	-0.0370197
	160.8	0.389841	0.423809	0.217598	0.186811		160.8	-0.0104991	0.318766	-0.0058328	-0.0366194
	161	0.389834	0.423659	0.217444	0.186887		161	-0.0111904	0.318772	-0.0062169	-0.036774
	161.2	0.390073	0.423503	0.21766	0.186718		161.2	-0.010775	0.318648	-0.0059861	-0.0369285
	161.4	0.389908	0.423252	0.218405	0.187141		161.4	-0.0099093	0.318971	-0.0055052	-0.0367696
	161.6	0.389948	0.422696	0.218725	0.187222		161.6	-0.00899265	0.319068	-0.0049959	-0.0364988
	161.8	0.390161	0.422289	0.218934	0.187169		161.8	-0.00865905	0.319687	-0.0048106	-0.0365756
	162	0.390455	0.422296	0.218797	0.187375		162	-0.0097395	0.319706	-0.0054108	-0.0368327
	162.2	0.390505	0.421686	0.218743	0.187315		162.2	-0.0098226	0.319687	-0.005457	-0.036885
	162.4	0.390433	0.421252	0.219037	0.187445		162.4	-0.0095502	0.320147	-0.0053057	-0.0368976
	162.6	0.390685	0.420981	0.218503	0.18706		162.6	-0.0102759	0.319489	-0.0057088	-0.0371517
	162.8	0.390317	0.421252	0.217294	0.186387		162.8	-0.0114146	0.319446	-0.0063414	-0.0372481
	163	0.390116	0.421173	0.217317	0.186378		163	-0.0114723	0.319196	-0.0063735	-0.0373128
	163.2	0.390224	0.421126	0.21714	0.186106		163.2	-0.0115777	0.31861	-0.0064321	-0.0374668
	163.4	0.390068	0.421392	0.2166	0.185748		163.4	-0.0124977	0.318592	-0.0069432	-0.0377952
	163.6	0.389976	0.421045	0.216251	0.185719		163.6	-0.0127537	0.318998	-0.0070854	-0.0376169
	163.8	0.389662	0.420855	0.216307	0.18573		163.8	-0.012984	0.318949	-0.0072133	-0.0377897
	164	0.389359	0.420812	0.216203	0.185741		164	-0.0129654	0.31901	-0.007203	-0.0376643
	164.2	0.38915	0.420725	0.216239	0.185599		164.2	-0.0122127	0.318833	-0.0067848	-0.0374243
	164.4	0.388997	0.420925	0.216247	0.185335		164.4	-0.0114171	0.318593	-0.0063428	-0.0372552
	164.6	0.388755	0.420998	0.216672	0.185302		164.6	-0.0107145	0.318874	-0.0059525	-0.0373229
	164.8	0.388315	0.421344	0.216422	0.184801		164.8	-0.00964605	0.318466	-0.0053589	-0.0369803
	165	0.387931	0.420961	0.216346	0.184316		165	-0.0083313	0.319008	-0.0046285	-0.0366586
	165.2	0.387848	0.421084	0.216895	0.184213		165.2	-0.0071949	0.31882	-0.0039972	-0.0366796
	165.4	0.387662	0.421473	0.21697	0.184098		165.4	-0.00618735	0.318889	-0.0034374	-0.0363101
	165.6	0.387401	0.421347	0.217077	0.183893		165.6	-0.0062973	0.318792	-0.0034985	-0.0366831
	165.8	0.387333	0.42202	0.217461	0.183845		165.8	-0.0062229	0.318984	-0.0034572	-0.0370735
	166	0.3876	0.422249	0.217289	0.183538		166	-0.00655665	0.318463	-0.0036426	-0.0373939
	166.2	0.387737	0.421793	0.217618	0.18342		166.2	-0.0061488	0.318377	-0.003416	-0.037614
	166.4	0.387732	0.421802	0.218086	0.18363		166.4	-0.00602115	0.318113	-0.0033451	-0.0378009
	166.6	0.387835	0.421869	0.217905	0.183646		166.6	-0.0077004	0.317911	-0.004278	-0.0385369
	166.8	0.387673	0.422131	0.217832	0.183811		166.8	-0.0085368	0.31786	-0.0047427	-0.0387638
	167	0.387661	0.421874	0.218479	0.184008		167	-0.008709	0.317579	-0.0048383	-0.0393089
	167.2	0.388388	0.421959	0.217975	0.183764		167.2	-0.010062	0.317217	-0.00559	-0.0398009
	167.4	0.388195	0.42186	0.217855	0.183812		167.4	-0.011018	0.317758	-0.0061211	-0.0401638
	167.6	0.388205	0.42134	0.217532	0.183859		167.6	-0.0123301	0.317838	-0.0068501	-0.0405229
	167.8	0.388261	0.420995	0.217722	0.184107		167.8	-0.0127101	0.317534	-0.0070612	-0.0406763
	168	0.387936	0.420984	0.218106	0.184177		168	-0.0125144	0.317028	-0.0069524	-0.0408818
	168.2	0.38725	0.42081	0.218536	0.184354		168.2	-0.0126125	0.316621	-0.0070069	-0.0411894
	168.4	0.38722	0.420538	0.218824	0.184826		168.4	-0.0133148	0.316253	-0.0073971	-0.0413944
	168.6	0.387012	0.420281	0.219183	0.185068		168.6	-0.0130359	0.316682	-0.0072422	-0.0413563
	168.8	0.386728	0.42069	0.218914	0.18482		168.8	-0.0129205	0.316399	-0.0071781	-0.0412726
	169	0.386524	0.420836	0.218677	0.184604		169	-0.0124031	0.316839	-0.0068906	-0.040964
	169.2	0.386376	0.42127	0.218789	0.184704		169.2	-0.0128145	0.316165	-0.0071192	-0.041204
	169.4	0.386056	0.421408	0.218859	0.184612		169.4	-0.0119162	0.315809	-0.0066201	-0.0408668
	169.6	0.385844	0.421282	0.219146	0.18473		169.6	-0.0122924	0.31549	-0.0068291	-0.0412446
	169.8	0.386228	0.42163	0.218905	0.184575		169.8	-0.0127236	0.314961	-0.0070687	-0.0413986
	170	0.386255	0.421614	0.21904	0.18456		170	-0.0124581	0.314683	-0.0069212	-0.0414012
	170.2	0.386384	0.421382	0.219066	0.184575		170.2	-0.0123213	0.31488	-0.0068452	-0.0413354
	170.4	0.386515	0.421605	0.218952	0.184577		170.4	-0.0118155	0.314806	-0.0065642	-0.0409386
	170.6	0.386726	0.421828	0.219007	0.184486		170.6	-0.0124566	0.315107	-0.0069203	-0.0414404
	170.8	0.387059	0.422162	0.219064	0.184016		170.8	-0.0110437	0.3153	-0.0061354	-0.0411829
	171	0.387043	0.422183	0.21879	0.18362		171	-0.0120234	0.315681	-0.0066797	-0.0418502
	171.2	0.387341	0.421684	0.217721	0.183013		171.2	-0.013824	0.315805	-0.00768	-0.0423885
	171.4	0.387118	0.421404	0.217858	0.182783		171.4	-0.0136446	0.316	-0.0075803	-0.0426555
	171.6	0.387331	0.420829	0.217702	0.18251		171.6	-0.0138429	0.315774	-0.0076905	-0.0428823
	171.8	0.387519	0.42031	0.218204	0.182762		171.8	-0.014033	0.315887	-0.0077961	-0.0432381
	172	0.387165	0.42016	0.218381	0.182673		172	-0.014121	0.315831	-0.007845	-0.0435523
	172.2	0.386725	0.419475	0.218809	0.183198		172.2	-0.0146145	0.31581	-0.0081192	-0.0437298
	172.4	0.386692	0.418855	0.219085	0.183516		172.4	-0.0148717	0.315982	-0.0082621	-0.0438315
	172.6	0.386153	0.418635	0.218781	0.183221		172.6	-0.0151923	0.316387	-0.0084402	-0.0440004
	172.8	0.385686	0.418506	0.218359	0.183163		172.8	-0.0163737	0.315648	-0.0090965	-0.0442924
	173	0.385641	0.418164	0.218418	0.183186		173	-0.0164364	0.315782	-0.0091313	-0.0443633
	173.2	0.385222	0.41789	0.218712	0.183324		173.2	-0.0158391	0.315379	-0.0087995	-0.0441869
	173.4	0.38524	0.417966	0.219163	0.183375		173.4	-0.0151992	0.315031	-0.008444	-0.0442312
	173.6	0.385307	0.417775	0.218736	0.183186		173.6	-0.015669	0.314713	-0.008705	-0.0442549
	173.8	0.385063	0.418058	0.218566	0.182817		173.8	-0.0143553	0.313841	-0.0079752	-0.043725
	174	0.385279	0.418509	0.218965	0.182843		174	-0.0142522	0.313618	-0.0079179	-0.0440404
	174.2	0.385534	0.418318	0.218406	0.182514		174.2	-0.0148769	0.313581	-0.0082649	-0.0441576
	174.4	0.38529	0.418691	0.217644	0.181972		174.4	-0.0152313	0.313313	-0.0084618	-0.0441333
	174.6	0.385232	0.419152	0.217872	0.181879		174.6	-0.0150875	0.313034	-0.0083819	-0.0443745
	174.8	0.385351	0.419098	0.217426	0.181592		174.8	-0.0147508	0.312921	-0.0081949	-0.0440289
	175	0.38539	0.419489	0.217174	0.181362		175	-0.0153019	0.313139	-0.0085011	-0.0443134
	175.2	0.385292	0.419491	0.216773	0.180975		175.2	-0.0147656	0.313075	-0.0082031	-0.0440017
	175.4	0.385214	0.420098	0.216402	0.180387		175.4	-0.0138924	0.313156	-0.007718	-0.043733
	175.6	0.384854	0.420066	0.215747	0.179853		175.6	-0.0139537	0.313076	-0.0077521	-0.0436466
	175.8	0.384629	0.420461	0.215442	0.179546		175.8	-0.0137394	0.313377	-0.007633	-0.0435299
	176	0.3844	0.420653	0.215144	0.17943		176	-0.0134853	0.313359	-0.0074918	-0.0432061
	176.2	0.38448	0.420632	0.215205	0.179618		176.2	-0.0137703	0.313156	-0.0076502	-0.0432368
	176.4	0.384234	0.420724	0.215002	0.179428		176.4	-0.0138081	0.313594	-0.0076712	-0.0432452
	176.6	0.384165	0.420988	0.214843	0.179195		176.6	-0.0140928	0.314172	-0.0078293	-0.0434776
	176.8	0.384465	0.420656	0.215006	0.179394		176.8	-0.0148002	0.314461	-0.0082223	-0.0438344
	177	0.384801	0.420486	0.215272	0.179254		177	-0.0142887	0.315031	-0.0079382	-0.0439565
	177.2	0.384647	0.420487	0.215891	0.179385		177.2	-0.0135603	0.315074	-0.0075335	-0.0440396
	177.4	0.385097	0.420587	0.216337	0.179767		177.4	-0.0145104	0.314891	-0.0080613	-0.0446317
	177.6	0.385404	0.41996	0.216599	0.17983		177.6	-0.0142828	0.314675	-0.0079349	-0.0447043
	177.8	0.385545	0.419856	0.21702	0.179732		177.8	-0.0138526	0.314429	-0.0076959	-0.0449843
	178	0.385737	0.419515	0.217216	0.179641		178	-0.0148868	0.314052	-0.0082704	-0.0458453
	178.2	0.385388	0.41844	0.217073	0.179764		178.2	-0.0156249	0.313898	-0.0086805	-0.0459898
	178.4	0.385547	0.417725	0.217142	0.180032		178.4	-0.0163206	0.313548	-0.009067	-0.0461774
	178.6	0.385504	0.417408	0.216973	0.180135		178.6	-0.0172996	0.313322	-0.0096109	-0.0464494
	178.8	0.385765	0.416769	0.216892	0.179918		178.8	-0.0172305	0.313227	-0.0095725	-0.0465462
	179	0.385424	0.417042	0.216909	0.179866		179	-0.0171273	0.313449	-0.0095152	-0.0465573
	179.2	0.384819	0.41697	0.21694	0.179869		179.2	-0.0173123	0.313546	-0.0096179	-0.0466889
	179.4	0.38442	0.417233	0.216389	0.179299		179.4	-0.0173036	0.313551	-0.0096131	-0.0467033
	179.6	0.384049	0.417492	0.215974	0.179137		179.6	-0.0176931	0.313469	-0.0098295	-0.0466663
	179.8	0.384299	0.417605	0.215598	0.178971		179.8	-0.0183939	0.313706	-0.0102188	-0.0468457
	180	0.384295	0.41781	0.215554	0.178957		180	-0.0184068	0.313917	-0.010226	-0.0468228
	180.2	0.384128	0.418241	0.215808	0.178717		180.2	-0.0172929	0.31422	-0.0096072	-0.0466979
	180.4	0.383786	0.418641	0.215486	0.178429		180.4	-0.0171303	0.314977	-0.0095168	-0.0465734
	180.6	0.384527	0.418592	0.215182	0.177941		180.6	-0.0164366	0.31544	-0.0091314	-0.0463722
	180.8	0.384909	0.418538	0.215283	0.177787		180.8	-0.0166818	0.315111	-0.0092677	-0.0467629
	181	0.38495	0.418609	0.215054	0.177746		181	-0.0171621	0.314977	-0.0095345	-0.0468427
	181.2	0.384665	0.418388	0.215406	0.178037		181.2	-0.0173874	0.31465	-0.0096597	-0.0470285
	181.4	0.385176	0.418625	0.216022	0.178415		181.4	-0.0165987	0.314035	-0.0092215	-0.0468283
	181.6	0.385249	0.418078	0.216248	0.178644		181.6	-0.0169363	0.313707	-0.0094091	-0.0470128
	181.8	0.38488	0.418163	0.216318	0.178471		181.8	-0.0164009	0.313583	-0.0091116	-0.0469582
	182	0.384553	0.417518	0.216194	0.178481		182	-0.0170898	0.313037	-0.0094943	-0.047207
	182.2	0.384386	0.417098	0.215854	0.178562		182.2	-0.0175313	0.312997	-0.0097396	-0.0470319
	182.4	0.384528	0.417156	0.216011	0.178553		182.4	-0.0177522	0.312482	-0.0098623	-0.0473201
	182.6	0.384187	0.417412	0.215222	0.178054		182.6	-0.0192936	0.312864	-0.0107187	-0.047887
	182.8	0.384244	0.417309	0.21619	0.17829		182.8	-0.0175276	0.31258	-0.0097376	-0.0476375
	183	0.384126	0.417744	0.216501	0.178541		183	-0.0173802	0.312539	-0.0096557	-0.0476159
	183.2	0.383514	0.417739	0.217081	0.178293		183.2	-0.0163305	0.312458	-0.0090725	-0.0478603
	183.4	0.383421	0.417931	0.216476	0.17766		183.4	-0.0166479	0.312018	-0.0092488	-0.0480648
	183.6	0.383661	0.417956	0.216476	0.177165		183.6	-0.0162447	0.31179	-0.0090248	-0.0483354
	183.8	0.383933	0.418013	0.216779	0.17673		183.8	-0.0147843	0.312184	-0.0082135	-0.0482624
	184	0.383526	0.418248	0.216969	0.176233		184	-0.0128883	0.312385	-0.0071602	-0.0478965
	184.2	0.383495	0.418228	0.217031	0.176078		184.2	-0.0117303	0.311925	-0.0065168	-0.0474702
	184.4	0.383704	0.417997	0.21675	0.175639		184.4	-0.0112166	0.311844	-0.0062314	-0.047342
	184.6	0.384042	0.417628	0.216973	0.17553		184.6	-0.00987045	0.311506	-0.0054836	-0.046927
	184.8	0.383825	0.417417	0.21698	0.175726		184.8	-0.010329	0.311136	-0.0057383	-0.0469919
	185	0.383776	0.417487	0.216407	0.175816		185	-0.0112797	0.311282	-0.0062665	-0.0468573
	185.2	0.38341	0.417198	0.217015	0.176306		185.2	-0.0113331	0.31134	-0.0062962	-0.0470053
	185.4	0.383104	0.417325	0.216624	0.176249		185.4	-0.011946	0.311376	-0.0066367	-0.0470119
	185.6	0.382725	0.416816	0.216286	0.176317		185.6	-0.0141414	0.311849	-0.0078563	-0.0478255
	185.8	0.382458	0.417218	0.216146	0.175724		185.8	-0.0132076	0.311838	-0.0073376	-0.0477591
	186	0.382263	0.416754	0.2159	0.175704		186	-0.0144033	0.312083	-0.0080018	-0.0481973
	186.2	0.382127	0.417355	0.215729	0.175677		186.2	-0.0147727	0.311961	-0.0082071	-0.0482593
	186.4	0.382427	0.417611	0.215805	0.175775		186.4	-0.0165372	0.311764	-0.0091873	-0.0492182
	186.6	0.38245	0.417452	0.215808	0.175711		186.6	-0.0168965	0.312282	-0.0093869	-0.0494833
	186.8	0.382175	0.417183	0.216321	0.176029		186.8	-0.0161979	0.312432	-0.0089988	-0.0492903
	187	0.381932	0.417073	0.215265	0.175422		187	-0.0174844	0.312565	-0.0097136	-0.049556
	187.2	0.381782	0.416861	0.215701	0.175241		187.2	-0.0168848	0.312555	-0.0093804	-0.0498402
	187.4	0.382106	0.417039	0.215687	0.175251		187.4	-0.0169847	0.31221	-0.0094359	-0.0498715
	187.6	0.382095	0.416749	0.216334	0.175256		187.6	-0.015841	0.311958	-0.0088006	-0.0498782
	187.8	0.381995	0.416802	0.216389	0.175052		187.8	-0.0140553	0.312212	-0.0078085	-0.0491457
	188	0.38189	0.416583	0.216668	0.175235		188	-0.0138455	0.311705	-0.0076919	-0.0491244
	188.2	0.381333	0.416273	0.217015	0.175445		188.2	-0.0130242	0.310995	-0.0072357	-0.0488059
	188.4	0.381654	0.415844	0.217224	0.175349		188.4	-0.0122964	0.310687	-0.0068313	-0.0487066
	188.6	0.38203	0.415729	0.217017	0.175469		188.6	-0.01221	0.310566	-0.0067833	-0.0483314
	188.8	0.382186	0.415619	0.21672	0.175097		188.8	-0.0124882	0.310633	-0.0069379	-0.0485613
	189	0.382454	0.416031	0.216528	0.174856		189	-0.0133245	0.310584	-0.0074025	-0.0490743
	189.2	0.382704	0.415863	0.21681	0.174748		189.2	-0.0132378	0.31106	-0.0073543	-0.0494164
	189.4	0.382743	0.415782	0.215819	0.174227		189.4	-0.0141726	0.31084	-0.0078737	-0.0494658
	189.6	0.382956	0.415494	0.216094	0.174217		189.6	-0.0140136	0.310584	-0.0077853	-0.0496626
	189.8	0.383264	0.415479	0.216032	0.174168		189.8	-0.0139398	0.31025	-0.0077443	-0.0496092
	190	0.383493	0.415169	0.215733	0.174321		190	-0.0147382	0.310468	-0.0081879	-0.0496
	190.2	0.383992	0.415167	0.215556	0.174432		190.2	-0.0150794	0.310242	-0.0083774	-0.0495017
	190.4	0.384175	0.414899	0.215439	0.174471		190.4	-0.0163377	0.310197	-0.0090765	-0.0500446
	190.6	0.38358	0.414716	0.21539	0.174694		190.6	-0.0157357	0.310574	-0.0087421	-0.0494382
	190.8	0.383094	0.414436	0.214532	0.174433		190.8	-0.0172198	0.310862	-0.0095666	-0.0496653
	191	0.382631	0.414623	0.214257	0.174144		191	-0.0173661	0.310864	-0.0096478	-0.0497604
	191.2	0.382374	0.414644	0.215207	0.174474		191.2	-0.016307	0.310991	-0.0090594	-0.0497921
	191.4	0.381903	0.414451	0.214906	0.174385		191.4	-0.0168444	0.310882	-0.009358	-0.0498791
	191.6	0.38204	0.4144	0.214886	0.174208		191.6	-0.0172758	0.310733	-0.0095977	-0.0502758
	191.8	0.381967	0.4147	0.215103	0.17407		191.8	-0.0160254	0.310937	-0.008903	-0.0499354
	192	0.382029	0.415126	0.214944	0.174091		192	-0.017575	0.310729	-0.0097639	-0.0506171
	192.2	0.381562	0.415259	0.21497	0.17382		192.2	-0.017813	0.310648	-0.0098961	-0.0510465
	192.4	0.381779	0.415337	0.215062	0.173811		192.4	-0.0184257	0.310519	-0.0102365	-0.0514878
	192.6	0.381671	0.415707	0.21476	0.173334		192.6	-0.0184824	0.310593	-0.010268	-0.0516936
	192.8	0.381398	0.415637	0.2149	0.172881		192.8	-0.0181518	0.310343	-0.0100843	-0.052103
	193	0.381486	0.415879	0.214511	0.172878		193	-0.0198063	0.31034	-0.0110035	-0.0526364
	193.2	0.381295	0.41589	0.214458	0.172735		193.2	-0.0195765	0.310066	-0.0108758	-0.0525996
	193.4	0.380978	0.415956	0.213963	0.172898		193.4	-0.0205083	0.309351	-0.0113935	-0.052459
	193.6	0.381078	0.415724	0.214246	0.172885		193.6	-0.020226	0.309475	-0.0112367	-0.0525976
	193.8	0.380971	0.415768	0.214289	0.172944		193.8	-0.0199923	0.30943	-0.0111068	-0.0524513
	194	0.381183	0.415725	0.214735	0.172882		194	-0.0186489	0.30941	-0.0103605	-0.0522137
	194.2	0.381109	0.415545	0.214987	0.172787		194.2	-0.0182409	0.308859	-0.0101338	-0.0523335
	194.4	0.380741	0.41538	0.215572	0.172926		194.4	-0.017604	0.308552	-0.00978	-0.0524261
	194.6	0.380414	0.415038	0.215873	0.173024		194.6	-0.0169182	0.308669	-0.009399	-0.0522479
	194.8	0.380414	0.415022	0.216508	0.173062		194.8	-0.0167325	0.308883	-0.0092958	-0.0527421
	195	0.380913	0.415184	0.217243	0.173259		195	-0.014919	0.309272	-0.0082883	-0.052272
	195.2	0.381326	0.41497	0.21682	0.173195		195.2	-0.0158842	0.309155	-0.0088246	-0.0524496
	195.4	0.381792	0.414758	0.2169	0.173504		195.4	-0.0166827	0.309093	-0.0092682	-0.0526647
	195.6	0.382515	0.415237	0.217276	0.173926		195.6	-0.0166408	0.309414	-0.0092449	-0.0525948
	195.8	0.382602	0.415111	0.217581	0.17393		195.8	-0.01575	0.309638	-0.00875	-0.0524011
	196	0.382464	0.415636	0.216982	0.173722		196	-0.0164547	0.309748	-0.0091415	-0.0524014
	196.2	0.382311	0.415476	0.217449	0.173611		196.2	-0.0156221	0.309191	-0.0086789	-0.0525163
	196.4	0.381792	0.415426	0.217728	0.173725		196.4	-0.0152544	0.308871	-0.0084747	-0.0524776
	196.6	0.381703	0.415388	0.21757	0.173652		196.6	-0.0154443	0.308403	-0.0085802	-0.0524984
	196.8	0.381778	0.414888	0.217889	0.173679		196.8	-0.0149682	0.30818	-0.0083157	-0.0525258
	197	0.381634	0.414991	0.21738	0.173654		197	-0.0162935	0.308168	-0.0090519	-0.0527778
	197.2	0.381469	0.415086	0.217525	0.173449		197.2	-0.0160578	0.308241	-0.008921	-0.0529972
	197.4	0.381294	0.415022	0.217044	0.173057		197.4	-0.0166563	0.308592	-0.0092535	-0.0532412
	197.6	0.381516	0.414872	0.216664	0.17239		197.6	-0.016688	0.309379	-0.0092711	-0.0535456
	197.8	0.381089	0.414842	0.216153	0.171942		197.8	-0.017181	0.30953	-0.009545	-0.0537564
	198	0.381221	0.414835	0.216499	0.171911		198	-0.0171331	0.309433	-0.0095184	-0.054106
	198.2	0.380883	0.414978	0.216007	0.171531		198.2	-0.01817	0.309701	-0.0100944	-0.0545708
	198.4	0.380823	0.414913	0.216416	0.171764		198.4	-0.0185956	0.309786	-0.0103309	-0.0549822
	198.6	0.380687	0.415041	0.216541	0.171921		198.6	-0.0184493	0.310265	-0.0102496	-0.0548694
	198.8	0.38112	0.415473	0.216684	0.172276		198.8	-0.0193635	0.310193	-0.0107575	-0.0551653
	199	0.38123	0.415763	0.216683	0.172452		199	-0.0189323	0.310232	-0.0105179	-0.0547487
	199.2	0.381418	0.41601	0.215984	0.172446		199.2	-0.0206867	0.309973	-0.0114926	-0.0550311
	199.4	0.381373	0.416029	0.216218	0.172651		199.4	-0.0201527	0.310165	-0.0111959	-0.0547626
	199.6	0.381366	0.416194	0.216205	0.172953		199.6	-0.0203912	0.310122	-0.0113284	-0.0545802
	199.8	0.381242	0.415758	0.215768	0.172327		199.8	-0.0203416	0.309515	-0.0113009	-0.0547422
	200	0.3808	0.415945	0.215624	0.172105		200	-0.0191266	0.308997	-0.0106259	-0.0541449
	200.2	0.380489	0.415635	0.216384	0.172172		200.2	-0.017417	0.308299	-0.0096761	-0.0538884
	200.4	0.380211	0.414941	0.216557	0.172147		200.4	-0.0166284	0.308315	-0.009238	-0.0536482
	200.6	0.380067	0.414562	0.216538	0.172045		200.6	-0.0155715	0.307743	-0.0086508	-0.0531438
	200.8	0.38034	0.414142	0.216214	0.171575		200.8	-0.0149888	0.30771	-0.0083271	-0.052966
	201	0.380068	0.413674	0.215845	0.17136		201	-0.0151793	0.307978	-0.0084329	-0.0529181
	201.2	0.379834	0.413601	0.216227	0.171234		201.2	-0.0139518	0.308032	-0.007751	-0.0527446
	201.4	0.379759	0.413102	0.215731	0.170886		201.4	-0.0137608	0.307901	-0.0076449	-0.052489
	201.6	0.380032	0.413369	0.215582	0.170858		201.6	-0.0142365	0.307942	-0.0079092	-0.0526328
	201.8	0.379597	0.413386	0.215509	0.171109		201.8	-0.0149851	0.307425	-0.0083251	-0.052725
	202	0.379325	0.413514	0.215923	0.171354		202	-0.0147356	0.306882	-0.0081864	-0.0527559
	202.2	0.378907	0.413869	0.215576	0.171033		202.2	-0.0154792	0.307079	-0.0085996	-0.0531425
	202.4	0.378763	0.413927	0.215839	0.171355		202.4	-0.0161592	0.306325	-0.0089773	-0.0534619
	202.6	0.378689	0.413885	0.216277	0.171472		202.6	-0.015477	0.30682	-0.0085983	-0.0534036
	202.8	0.378892	0.414337	0.215885	0.171534		202.8	-0.0178784	0.306455	-0.0099324	-0.0542839
	203	0.378772	0.414662	0.215972	0.171412		203	-0.0173796	0.307345	-0.0096553	-0.0542152
	203.2	0.379422	0.414687	0.215363	0.171073		203.2	-0.0182655	0.307391	-0.0101475	-0.0544376
	203.4	0.379022	0.414448	0.21541	0.170971		203.4	-0.0186118	0.307534	-0.0103399	-0.0547785
	203.6	0.378962	0.413911	0.215758	0.171024		203.6	-0.0192447	0.307331	-0.0106915	-0.0554253
	203.8	0.379373	0.413612	0.215627	0.170538		203.8	-0.0195111	0.307498	-0.0108395	-0.0559285
	204	0.37916	0.41341	0.215733	0.171046		204	-0.0195477	0.307472	-0.0108598	-0.0555473
	204.2	0.378886	0.413039	0.215696	0.1707		204.2	-0.0197835	0.307753	-0.0109908	-0.0559871
	204.4	0.379225	0.412976	0.215456	0.17046		204.4	-0.0199178	0.307881	-0.0110654	-0.0560611
	204.6	0.379262	0.413098	0.215449	0.170477		204.6	-0.0199006	0.307634	-0.0110559	-0.0560279
	204.8	0.37954	0.412912	0.215408	0.170374		204.8	-0.0209493	0.308162	-0.0116385	-0.0566722
	205	0.379369	0.412582	0.215968	0.170707		205	-0.0210044	0.308387	-0.0116691	-0.0569295
	205.2	0.379296	0.413001	0.216292	0.170793		205.2	-0.0200415	0.30771	-0.0111342	-0.0566325
	205.4	0.379418	0.412685	0.215824	0.170681		205.4	-0.0210867	0.307811	-0.0117148	-0.0568575
	205.6	0.379425	0.412981	0.215847	0.170849		205.6	-0.0217127	0.30712	-0.0120626	-0.0570602
	205.8	0.379594	0.412216	0.215872	0.170795		205.8	-0.0213168	0.307243	-0.0118427	-0.0569199
	206	0.379395	0.411873	0.215917	0.170351		206	-0.0207582	0.307082	-0.0115323	-0.0570986
	206.2	0.379441	0.411686	0.216084	0.170162		206.2	-0.0209361	0.307273	-0.0116312	-0.0575534
	206.4	0.379155	0.411214	0.21633	0.170113		206.4	-0.0205801	0.307308	-0.0114334	-0.0576509
	206.6	0.37915	0.41126	0.216775	0.169984		206.6	-0.0192831	0.308155	-0.0107128	-0.0575036
	206.8	0.379087	0.411455	0.216452	0.169742		206.8	-0.0197118	0.308434	-0.010951	-0.0576612
	207	0.379005	0.411251	0.217002	0.169672		207	-0.0180561	0.309056	-0.0100312	-0.0573611
	207.2	0.379096	0.411117	0.217353	0.169466		207.2	-0.0163106	0.308865	-0.0090614	-0.0569484
	207.4	0.378996	0.411093	0.218019	0.169891		207.4	-0.0161595	0.308693	-0.0089775	-0.0571059
	207.6	0.379176	0.411019	0.217977	0.170063		207.6	-0.0171099	0.30856	-0.0095055	-0.0574191
	207.8	0.379231	0.411638	0.218039	0.170289		207.8	-0.0182391	0.30905	-0.0101328	-0.0578827
	208	0.378826	0.411826	0.217799	0.1705		208	-0.0190167	0.308989	-0.0105648	-0.0578642
	208.2	0.378719	0.41225	0.21765	0.169913		208.2	-0.0186427	0.308986	-0.0103571	-0.0580936
	208.4	0.379096	0.412512	0.217419	0.170212		208.4	-0.0192147	0.308795	-0.0106748	-0.057882
	208.6	0.378829	0.412658	0.216971	0.169894		208.6	-0.0199977	0.308722	-0.0111098	-0.0581867
	208.8	0.378685	0.413039	0.217033	0.169996		208.8	-0.0207963	0.308175	-0.0115535	-0.0585904
	209	0.378599	0.413079	0.217149	0.169973		209	-0.0209594	0.307667	-0.0116441	-0.0588205
	209.2	0.378452	0.413131	0.216499	0.169794		209.2	-0.0206463	0.307148	-0.0114702	-0.0581752
	209.4	0.378519	0.412658	0.216144	0.169719		209.4	-0.0211093	0.306735	-0.0117274	-0.0581524
	209.6	0.37892	0.412778	0.215518	0.169144		209.6	-0.0212429	0.306411	-0.0118016	-0.0581755
	209.8	0.378879	0.41194	0.215313	0.16883		209.8	-0.0205662	0.306859	-0.0114257	-0.0579089
	210	0.378531	0.412189	0.214823	0.168245		210	-0.0203451	0.306476	-0.0113028	-0.0578809
	210.2	0.377835	0.412179	0.215038	0.168387		210.2	-0.020208	0.306293	-0.0112267	-0.0578775
	210.4	0.377241	0.411947	0.215167	0.168343		210.4	-0.019673	0.306332	-0.0109294	-0.0577535
	210.6	0.377042	0.411988	0.215035	0.168158		210.6	-0.0197799	0.306652	-0.0109888	-0.0578659
	210.8	0.37713	0.411791	0.214991	0.16807		210.8	-0.0193314	0.306934	-0.0107397	-0.05766
	211	0.3773	0.411736	0.216013	0.168466		211	-0.0173076	0.306918	-0.0096153	-0.0571627
	211.2	0.377315	0.411811	0.216559	0.168502		211.2	-0.0160507	0.307275	-0.0089171	-0.0569746
	211.4	0.377207	0.41192	0.21673	0.168851		211.4	-0.0163187	0.307499	-0.0090659	-0.0569451
	211.6	0.377433	0.411912	0.216448	0.168842		211.6	-0.017412	0.307859	-0.0096733	-0.0572788
	211.8	0.377333	0.411908	0.216533	0.16871		211.8	-0.0173247	0.308109	-0.0096248	-0.0574473
	212	0.37745	0.41169	0.216562	0.16887		212	-0.0170003	0.308119	-0.0094446	-0.0571366
	212.2	0.377608	0.411703	0.216356	0.168662		212.2	-0.0169419	0.3079	-0.0094122	-0.0571054
	212.4	0.377882	0.411539	0.216452	0.168771		212.4	-0.0169845	0.307619	-0.0094358	-0.0571175
	212.6	0.377659	0.411802	0.216455	0.168431		212.6	-0.0171421	0.307597	-0.0095234	-0.0575473
	212.8	0.377693	0.411493	0.21684	0.168486		212.8	-0.0163298	0.306843	-0.0090721	-0.0574253
	213	0.3773	0.410952	0.217096	0.168111		213	-0.0146176	0.307039	-0.0081209	-0.0571061
	213.2	0.377193	0.411238	0.216777	0.167831		213.2	-0.0140715	0.306871	-0.0078175	-0.0567635
	213.4	0.377051	0.411251	0.216824	0.167563		213.4	-0.0136632	0.306753	-0.0075907	-0.0568522
	213.6	0.376692	0.411364	0.215907	0.166767		213.6	-0.0146568	0.306891	-0.0081427	-0.0572826
	213.8	0.376004	0.411444	0.216314	0.166985		213.8	-0.0145002	0.30655	-0.0080557	-0.0573853
	214	0.375678	0.411599	0.215874	0.166498		214	-0.0147437	0.30654	-0.0081909	-0.0575667
	214.2	0.375215	0.411231	0.21604	0.166738		214.2	-0.0156129	0.306268	-0.0086738	-0.0579759
	214.4	0.375216	0.410805	0.216001	0.166591		214.4	-0.0157238	0.306328	-0.0087354	-0.0581454
	214.6	0.375346	0.41085	0.216243	0.166606		214.6	-0.0156305	0.306427	-0.0086836	-0.0583208
	214.8	0.375585	0.410515	0.216414	0.166634		214.8	-0.0144837	0.30618	-0.0080465	-0.0578266
	215	0.37561	0.410651	0.216661	0.166664		215	-0.0140388	0.306194	-0.0077993	-0.0577965
	215.2	0.37551	0.410686	0.216665	0.166825		215.2	-0.0145746	0.306461	-0.008097	-0.0579369
	215.4	0.375582	0.410741	0.216089	0.166888		215.4	-0.0154618	0.306064	-0.0085899	-0.0577911
	215.6	0.375793	0.410591	0.215765	0.167362		215.6	-0.0178342	0.306019	-0.0099079	-0.0583102
	215.8	0.37583	0.41071	0.215793	0.167458		215.8	-0.0182491	0.305858	-0.0101384	-0.0584741
	216	0.376059	0.410845	0.215827	0.167658		216	-0.0183248	0.306052	-0.0101804	-0.0583491
	216.2	0.375691	0.41073	0.215806	0.167866		216.2	-0.0189879	0.30586	-0.0105488	-0.0584885
	216.4	0.375549	0.410719	0.215845	0.16781		216.4	-0.0184183	0.305492	-0.0102324	-0.0582668
	216.6	0.375226	0.410726	0.215596	0.167601		216.6	-0.0186765	0.305454	-0.0103758	-0.0583712
	216.8	0.375392	0.410271	0.215827	0.167496		216.8	-0.0171835	0.305245	-0.0095464	-0.0578779
	217	0.375517	0.410512	0.215873	0.167366		217	-0.0171834	0.305349	-0.0095463	-0.0580539
	217.2	0.375873	0.411085	0.216023	0.167484		217.2	-0.0177284	0.305069	-0.0098491	-0.0583884
	217.4	0.37578	0.410928	0.216292	0.167639		217.4	-0.0176762	0.30489	-0.0098201	-0.0584731
	217.6	0.375711	0.411113	0.216043	0.167142		217.6	-0.0184161	0.30421	-0.0102312	-0.0591326
	217.8	0.375748	0.411277	0.216596	0.167169		217.8	-0.0177441	0.303809	-0.0098578	-0.0592849
	218	0.376243	0.410832	0.215768	0.166364		218	-0.0181455	0.304084	-0.0100808	-0.0594848
	218.2	0.376886	0.410671	0.215516	0.165899		218.2	-0.0184872	0.30339	-0.0102707	-0.0598879
	218.4	0.376811	0.410311	0.215561	0.165423		218.4	-0.0164275	0.302909	-0.0091264	-0.0592646
	218.6	0.376938	0.410175	0.215536	0.165274		218.6	-0.0164526	0.303144	-0.0091403	-0.0594024
	218.8	0.377318	0.409839	0.215492	0.165016		218.8	-0.0159648	0.303245	-0.0088693	-0.0593454
	219	0.377703	0.410068	0.215733	0.165054		219	-0.0162134	0.303564	-0.0090074	-0.0596858
	219.2	0.377881	0.41041	0.215565	0.164923		219.2	-0.016722	0.303616	-0.00929	-0.0599324
	219.4	0.377777	0.410534	0.215346	0.164777		219.4	-0.0173206	0.303514	-0.0096226	-0.0601917
	219.6	0.37767	0.410337	0.215778	0.165032		219.6	-0.0181212	0.303559	-0.0100673	-0.0608134
	219.8	0.377914	0.410462	0.216243	0.165023		219.8	-0.0172785	0.303481	-0.0095992	-0.0608192
	220	0.377459	0.41042	0.216214	0.16489		220	-0.0168594	0.303227	-0.0093663	-0.0606907
	220.2	0.3768	0.410128	0.216739	0.165347		220.2	-0.016848	0.30347	-0.00936	-0.0607526
	220.4	0.376914	0.410232	0.217067	0.165321		220.4	-0.0155546	0.3035	-0.0086414	-0.060387
	220.6	0.37697	0.410084	0.217249	0.165649		220.6	-0.0160099	0.30383	-0.0088944	-0.0604949
	220.8	0.377325	0.409649	0.217247	0.165924		220.8	-0.0163263	0.304046	-0.0090702	-0.0603935
	221	0.377193	0.409709	0.217327	0.166187		221	-0.0174394	0.303753	-0.0096886	-0.0608288
	221.2	0.376966	0.4097	0.217925	0.166411		221.2	-0.0167436	0.303231	-0.009302	-0.0608162
	221.4	0.376363	0.409861	0.217984	0.166537		221.4	-0.0172989	0.303128	-0.0096105	-0.0610576
	221.6	0.375729	0.409978	0.217665	0.166167		221.6	-0.017992	0.303309	-0.0099956	-0.0614936
	221.8	0.375493	0.409787	0.217501	0.166229		221.8	-0.0193494	0.303351	-0.0107497	-0.0620222
	222	0.375409	0.40995	0.217142	0.165607		222	-0.0187461	0.3036	-0.0104145	-0.0619501
	222.2	0.375243	0.409793	0.217377	0.165432		222.2	-0.0179864	0.303721	-0.0099924	-0.0619376
	222.4	0.374538	0.409791	0.217395	0.165548		222.4	-0.0171723	0.304403	-0.0095402	-0.0613869
	222.6	0.374623	0.409678	0.216917	0.165232		222.6	-0.0174471	0.305232	-0.0096928	-0.061378
	222.8	0.374929	0.409667	0.217548	0.165262		222.8	-0.0162214	0.305838	-0.0090119	-0.0612979
	223	0.374764	0.409727	0.21724	0.164992		223	-0.0168867	0.306128	-0.0093815	-0.0616291
	223.2	0.374653	0.410102	0.217231	0.164895		223.2	-0.0173775	0.30594	-0.0096542	-0.0619902
	223.4	0.374812	0.410139	0.217549	0.164862		223.4	-0.0172983	0.306047	-0.0096102	-0.0622966
	223.6	0.375049	0.409979	0.217745	0.165115		223.6	-0.0179549	0.305604	-0.0099749	-0.0626046
	223.8	0.375127	0.410299	0.217479	0.165055		223.8	-0.0178125	0.3055	-0.0098958	-0.0623194
	224	0.37492	0.410046	0.217402	0.164775		224	-0.0173523	0.30535	-0.0096402	-0.0622668
	224.2	0.375005	0.409757	0.217582	0.164896		224.2	-0.0167688	0.305788	-0.009316	-0.0620022
	224.4	0.375489	0.409783	0.216915	0.164594		224.4	-0.0167092	0.306065	-0.0092829	-0.0616037
	224.6	0.375254	0.409312	0.216298	0.164367		224.6	-0.0173853	0.305384	-0.0096585	-0.0615889
	224.8	0.375083	0.40907	0.215724	0.163892		224.8	-0.0180665	0.304728	-0.0100369	-0.0618687
	225	0.375211	0.408994	0.215207	0.163267		225	-0.0190887	0.303684	-0.0106048	-0.0625451
	225.2	0.375072	0.409105	0.215035	0.163291		225.2	-0.0197772	0.303415	-0.0109873	-0.0627312
	225.4	0.374478	0.409112	0.214552	0.163284		225.4	-0.021543	0.303367	-0.0119683	-0.0632359
	225.6	0.374474	0.408952	0.214677	0.163165		225.6	-0.0217038	0.303236	-0.0120577	-0.0635699
	225.8	0.374294	0.408267	0.215004	0.163151		225.8	-0.0214274	0.302648	-0.0119041	-0.0637563
	226	0.374138	0.407979	0.215606	0.163198		226	-0.020473	0.302308	-0.0113739	-0.0637814
	226.2	0.374349	0.40767	0.21507	0.162961		226.2	-0.021403	0.302229	-0.0118906	-0.0639991
	226.4	0.374095	0.407691	0.215096	0.162888		226.4	-0.0218042	0.302235	-0.0121134	-0.0643214
	226.6	0.373991	0.407394	0.215346	0.162643		226.6	-0.0208978	0.302283	-0.0116099	-0.0643125
	226.8	0.373973	0.407166	0.215419	0.162619		226.8	-0.0206601	0.302453	-0.0114778	-0.0642778
	227	0.373669	0.406974	0.214895	0.162577		227	-0.0221361	0.302554	-0.0122978	-0.0646153
	227.2	0.373615	0.407267	0.21609	0.16335		227.2	-0.0214095	0.302551	-0.0118942	-0.0646343
	227.4	0.373848	0.407371	0.215936	0.162844		227.4	-0.0205716	0.302815	-0.0114287	-0.0645209
	227.6	0.373646	0.407248	0.215931	0.162951		227.6	-0.0204033	0.303072	-0.0113352	-0.0643155
	227.8	0.373732	0.407667	0.215989	0.162691		227.8	-0.0187707	0.303488	-0.0104282	-0.0637263
	228	0.373681	0.407559	0.216359	0.162716		228	-0.0175672	0.304301	-0.0097596	-0.0634028
	228.2	0.37387	0.407993	0.215952	0.162221		228.2	-0.0171711	0.30426	-0.0095395	-0.0632705
	228.4	0.374287	0.408243	0.214993	0.161554		228.4	-0.0176715	0.304272	-0.0098175	-0.0632564
	228.6	0.373484	0.408449	0.215237	0.161503		228.6	-0.0167076	0.303755	-0.009282	-0.0630164
	228.8	0.374151	0.408912	0.215196	0.161286		228.8	-0.0162087	0.303753	-0.0090048	-0.062915
	229	0.374416	0.408926	0.21476	0.161297		229	-0.0171327	0.303367	-0.0095182	-0.0629809
	229.2	0.374108	0.408993	0.215106	0.161818		229.2	-0.0175115	0.303322	-0.0097286	-0.0630162
	229.4	0.374002	0.408764	0.214974	0.161771		229.4	-0.0174021	0.303285	-0.0096678	-0.0628717
	229.6	0.37442	0.408342	0.21556	0.161995		229.6	-0.0163848	0.302849	-0.0091027	-0.0626683
	229.8	0.37459	0.407805	0.215624	0.16202		229.8	-0.0165129	0.302429	-0.0091738	-0.0627782
	230	0.374762	0.407598	0.2157	0.162201		230	-0.0173595	0.301949	-0.0096442	-0.0631429
	230.2	0.374649	0.4077	0.214557	0.161486		230.2	-0.018748	0.301459	-0.0104156	-0.0634865
	230.4	0.374271	0.407537	0.214256	0.161362		230.4	-0.0197057	0.301565	-0.0109476	-0.0638414
	230.6	0.374079	0.407324	0.213761	0.16126		230.6	-0.020052	0.301321	-0.01114	-0.0636415
	230.8	0.374063	0.40709	0.212629	0.160787		230.8	-0.0210926	0.301233	-0.0117181	-0.0635606
	231	0.373589	0.40664	0.212842	0.160975		231	-0.0215667	0.301388	-0.0119815	-0.0638485
	231.2	0.37314	0.406717	0.213591	0.160923		231.2	-0.0204847	0.30133	-0.0113804	-0.0640478
	231.4	0.373545	0.406791	0.213093	0.160416		231.4	-0.0213846	0.301414	-0.0118803	-0.0645573
	231.6	0.373176	0.406703	0.213676	0.160741		231.6	-0.0205894	0.301669	-0.0114386	-0.0643739
	231.8	0.37334	0.40697	0.214122	0.160986		231.8	-0.0200231	0.30179	-0.0111239	-0.0642595
	232	0.372857	0.406889	0.214476	0.161241		232	-0.0211389	0.301854	-0.0117438	-0.0649788
	232.2	0.373136	0.407172	0.21423	0.160924		232.2	-0.0224046	0.301307	-0.012447	-0.0657532
	232.4	0.37344	0.40724	0.213855	0.161157		232.4	-0.0235959	0.301116	-0.0131088	-0.0658067
	232.6	0.373226	0.407364	0.214452	0.161602		232.6	-0.0228922	0.301248	-0.0127179	-0.0655671
	232.8	0.373924	0.407611	0.214879	0.161637		232.8	-0.0224718	0.301115	-0.0124843	-0.0657263
	233	0.37359	0.407431	0.214845	0.161572		233	-0.02304	0.300444	-0.0128	-0.0660733
	233.2	0.373457	0.407261	0.215328	0.16147		233.2	-0.0222343	0.300659	-0.0123524	-0.0662105
	233.4	0.373384	0.407225	0.215463	0.161377		233.4	-0.0216492	0.301311	-0.0120273	-0.0661139
	233.6	0.373803	0.406683	0.215622	0.161072		233.6	-0.0208397	0.300845	-0.0115776	-0.0661274
	233.8	0.373795	0.406287	0.215383	0.160751		233.8	-0.0206552	0.300771	-0.0114751	-0.0661075
	234	0.373673	0.405653	0.215398	0.160704		234	-0.0204883	0.300915	-0.0113824	-0.0660756
	234.2	0.373274	0.405544	0.21472	0.160406		234.2	-0.0211662	0.301004	-0.011759	-0.066073
	234.4	0.373029	0.405264	0.214404	0.160375		234.4	-0.0218271	0.301452	-0.0121262	-0.0661546
	234.6	0.372874	0.405362	0.214621	0.160422		234.6	-0.0212258	0.301497	-0.0117921	-0.0659913
	234.8	0.372501	0.405399	0.214513	0.160287		234.8	-0.0210895	0.301911	-0.0117164	-0.0659427
	235	0.372144	0.405324	0.21455	0.160419		235	-0.0218082	0.301751	-0.0121157	-0.0662474
	235.2	0.372017	0.405587	0.214729	0.160538		235.2	-0.0218919	0.301643	-0.0121622	-0.0663531
	235.4	0.372135	0.405847	0.214991	0.160754		235.4	-0.0217509	0.301664	-0.0120838	-0.0663206
	235.6	0.371461	0.405725	0.215768	0.161093		235.6	-0.0204534	0.301673	-0.011363	-0.066038
	235.8	0.371084	0.405982	0.215872	0.16113		235.8	-0.0211743	0.301622	-0.0117635	-0.0665056
	236	0.370865	0.406207	0.215482	0.161522		236	-0.0236844	0.30114	-0.013158	-0.0671184
	236.2	0.371256	0.406226	0.21526	0.161422		236.2	-0.0238386	0.300977	-0.0132437	-0.0670809
	236.4	0.371118	0.406666	0.215026	0.161445		236.4	-0.0232998	0.300555	-0.0129443	-0.0665251
	236.6	0.371069	0.406869	0.215637	0.161517		236.6	-0.0227109	0.300459	-0.0126172	-0.0667369
	236.8	0.370956	0.407093	0.215482	0.160896		236.8	-0.0223602	0.300157	-0.0124223	-0.0670082
	237	0.370767	0.406878	0.215526	0.161018		237	-0.0225503	0.299937	-0.0125279	-0.0670359
	237.2	0.370651	0.406659	0.215262	0.16066		237.2	-0.0228058	0.300693	-0.0126699	-0.067272
	237.4	0.37057	0.406762	0.214888	0.160414		237.4	-0.0229727	0.300974	-0.0127626	-0.067237
	237.6	0.370737	0.406253	0.214388	0.160097		237.6	-0.0228711	0.300239	-0.0127062	-0.066998
	237.8	0.37049	0.406124	0.214766	0.160094		237.8	-0.0224476	0.300583	-0.0124709	-0.0671423
	238	0.370429	0.406037	0.215253	0.160258		238	-0.0221685	0.300987	-0.0123158	-0.0673109
	238.2	0.370146	0.406209	0.215488	0.160314		238.2	-0.0221384	0.301249	-0.0122991	-0.0674736
	238.4	0.370314	0.406272	0.215733	0.160392		238.4	-0.0224922	0.301399	-0.0124957	-0.067837
	238.6	0.37058	0.406536	0.216341	0.160682		238.6	-0.0217671	0.301528	-0.0120928	-0.0677521
	238.8	0.370773	0.406692	0.216541	0.160837		238.8	-0.0221941	0.301571	-0.0123301	-0.0680341
	239	0.371266	0.406741	0.216737	0.160982		239	-0.0225501	0.301179	-0.0125278	-0.0682834
	239.2	0.371597	0.40671	0.217399	0.161222		239.2	-0.021426	0.301195	-0.0119033	-0.0680804
	239.4	0.371825	0.406758	0.21794	0.161364		239.4	-0.0207045	0.30121	-0.0115025	-0.0680788
	239.6	0.372114	0.406712	0.218405	0.161713		239.6	-0.0207515	0.301177	-0.0115286	-0.0682205
	239.8	0.37241	0.406818	0.218522	0.161894		239.8	-0.0209379	0.300901	-0.0116322	-0.0682606

## Sheet: Figure 3
Figure 3b	Body weight (%)
	Days post-infection	ShAb01							ShAb02							Isotype control - MZ4 (200ug)
	0	100	100	100	100	100	100	100	100	100	100	100	100	100	100	100	100	100	100	100	100	100	100	100	100
	1	96	97	98	97	103	99	99	95	100	98	100	97	100	99	99	99	95	100	100	98	100	98	100	99
	1.5	94	95	94	94	101	96	96	94	98	94	96	97	97	96	97	93	94	95	96	95	95	95	97	97
	2	98	98	100	100	104	100	101	98	102	101	102	98	101	100	98	97	98	99	99	98	99	98	100	99
	2.5	94	95	96	95	101	98	98	96	99	96	98	95	97	96	95	93	94	97	96	95	94	96	98	97
	3	98	99	101	101	104	100	103	101	105	103	98	97	99	101	99	97	98	99	94	95	97	96	99	97
	3.5	95	94	96	96	101	97	98	97	101	99	99	94	99	97	95	93	95	97	93	93	93	94	98	95
	4	101	100	102	100	105	102	101	99	100	98	101	91	92	99	95	98	97	101	94	97	98	99	99	98
	4.5	97	96	96	96	101	98	98	97	98	95	97	90	91	96	93	93	93	97	92	96	95	94	97	97
	5	104	95	101	96	103	101	101	97	95	100	100	85	87	91	95	93	85	91	86	92	92	88	86	92
	5.5	100	95	97	93	98	99	98	95	91	94	96	84	84	90	92	90	80	90	84	89	88	87	84	90
	6	100	95	96	97	95	100	101	94	87	99	101			86	99	86	78	86	79	86	87	86	80	86
	6.5	97	90	94	93	92	97	97	90	85	96	98			84	92					85
	7	94	92	98	98	89	101	101	90	84	102	101				89
	7.5	90	88	94	94	87	98	98	90		98	99				85
	8	86	87	100	100	80	101	100	95		103	102				83
	8.5	81	84	95	94	78	98	97	94		100	100
	9	75	85	99	98	88	101	101	98		97	100
	9.5		81	95	93	87	99	99	95		96	97
	10		88	102	96	94	101	100	98		99	100
	10.5		84	96	93	89	99	99	97		96	98
	11		90	96	95	96	101	101	97		102	101
	11.5		87	95	92	92	98	97	95		99	99
	12		93	99	97	96	101	98	100		102	103
	12.5		88	93	93	93	99	96	93		99	101
	13		94	102	97	96	101	100	98		101	102
	13.5		89	96	94	94	99	97	97		100	99
	14		94	100	99	95	102	100	99		98	100
	14.5		90	97	96	92	99	98	97		97	99
Figure 3c	Clinical score
	Day	ShAb01							ShAb02							Isotype control - MZ4 (200ug)
	0	0	0	0	0	0	0	0	0	0	0	0	0	0	0	0	0	0	0	0	0	0	0	0	0
	1	0	0	0	0	0	0	0	0	0	0	0	0	0	0	0	0	0	0	0	0	0	0	0	0
	1.5	0	0	0	0	0	0	0	0	0	0	0	0	0	0	0	0	0	0	0	0	0	0	0	0
	2	0	0	0	0	0	0	0	0	0	0	0	0	0	0	0	0	0	0	0	0	0	0	0	0
	2.5	0	0	0	0	0	0	0	0	0	0	0	0	0	0	0	0	0	0	0	0	0	0	0	0
	3	0	0	0	0	0	0	0	0	0	0	0	0	0	0	0	0	0	0	0	0	0	0	0	0
	3.5	0	0	0	0	0	0	0	0	0	0	0	0	0	0	0	0	0	0	0	0	0	0	0	0
	4	0	0	0	0	0	0	0	0	0	0	0	0	0	0	0	0	0	0	0	0	0	0	0	0
	4.5	0	0	0	0	0	0	0	0	0	0	0	2	1	0	0	0	0	0	0	0	0	0	0	0
	5	1	1	0	1	0	1	1	0	0	0	0	4	4	3	1	2	4	2	2	3	3	3	3	3
	5.5	0	1	1	1	1	1	1	0	1	0	0	5	5	4	1	4	4	4	3	3	4	4	4	3
	6	1	1	0	1	1	1	1	0	3	0	1			4	1	5	5	5	5	4	5	5	5	5
	6.5	0	1	0	0	1	1	1	0	4	0	1			5	0					5
	7	0	0	0	0	2	0	0	0	5	0	0				0
	7.5	1	0	0	0	3	1	1	0		0	0				4
	8	0	1	1	0	4	1	0	0		0	0				5
	8.5	0	1	1	0	4	0	0	0		0	0
	9	5	4	0	1	4	0	0	0		0	0
	9.5		2	0	0	1	0	0	0		0	0
	10		1	0	1	2	0	0	0		0	0
	10.5		0	0	0	2	1	0	0		0	0
	11		0	0	0	1	0	0	0		0	0
	11.5		0	0	0	1	0	0	0		0	0
	12		1	0	0	0	0	0	0		0	0
	12.5		0	0	0	0	0	0	0		0	0
	13		1	0	0	0	0	0	0		0	0
	13.5		0	0	0	0	0	0	0		0	0
	14		0	0	0	0	0	0	0		0	0
	14.5		0	0	0	0	0	0	0		0	0
Figure 3d	Survival (%)
		ShAb01		ShAb02		Isotype control
		Day	Death=1	Day	Death=1	Day	Death=1
	Mouse 49	9	1
	Mouse 50	14.5	0
	Mouse 51	14.5	0
	Mouse 52	14.5	0
	Mouse 53	14.5	0
	Mouse 54	14.5	0
	Mouse 55	14.5	0
	Mouse 56			14.5	0
	Mouse 57			7	1
	Mouse 58			14.5	0
	Mouse 59			14.5	0
	Mouse 60			5.5	1
	Mouse 61			5.5	1
	Mouse 62			6.5	1
	Mouse 31					8	1
	Mouse 32					6	1
	Mouse 33					6	1
	Mouse 34					6	1
	Mouse 35					6	1
	Mouse 36					6.5	1
	Mouse 37					6	1
	Mouse 38					6	1
	Mouse 39					6	1
	Mouse 40					6	1
Figure 3e	Log10 PFU BAL
		ShAb01	ShAb02	Isotype control
		0.7	2.4	4.22
		0.7	3.54	3.92
		0.7	1.9	4.3
		0.7	3.85	3.7
		0.7	3.44	4.88

## Sheet: Figure 6b
Figure 6b
Left panel (RBD)	Antibody concentration (ug/ml)	ShAb01	ShAb02	BiShAb0201	ShAb01H02K	CR3022	PBS
	100	101.974	29.895	105.373	114.005	17.5865	-1.34852
	50	100.98	29.6456	102.325	110.862	23.4634	3.01227
	25	97.1126	34.2985	99.3048	108.403	17.4489	2.38361
	12.5	90.6025	32.4458	93.3026	106.194	7.31259	-1.53825
	6.25	65.2197	30.0608	95.4602	97.8914	-2.75518	0.610246
	3.125	5.08832	25.8353	85.4203	29.1741	-0.90506	-5.07598
	1.5625	-4.78956	8.60499	38.9053	0.231963	-0.65054	-0.55396
	0.78125	0.968479	0.604366	16.191	1.74758	0.316155	0.500004
	0.390625	-3.80927	-0.31137	3.98151	-2.02778	-0.45173	2.01041
	0.195312			-1.37459
	0.0976562			2.03883
Right panel (S-2P)	Antibody concentration (ug/ml)	ShAb01	ShAb02	BiShAb0201	ShAb01H02K	CR3022	PBS
	100	99.8743	59.5873	95.2108	105.119	33.1433	-1.68335
	50	101.27	59.1162	94.9971	103.725	29.6568	3.07311
	25	98.039	63.7774	85.5012	102.179	13.7456	8.03067
	12.5	93.2595	60.6327	67.5111	100.585	5.73126	-2.07897
	6.25	64.4671	61.8347	77.1625	90.4195	2.53417	-5.3663
	3.125	16.6202	47.5459	11.2492	22.9171	11.5647	0.502604
	1.5625	12.2629	12.8957	-1.89614	6.72644	4.10744	-1.25099
	0.78125	9.073	4.33023	-8.05047	2.52496	3.13162	-1.22622
	0.390625	3.90008	3.80847	-5.00703	3.34355	4.55063	-0.397614
	0.195312			-7.17902
	0.0976562			-2.42352

## Sheet: Figure 6c
Figure 6c
WA-1	Concentration (µg/mL)	ShAb01		ShAb02		BiSh0201		ShAb01H02K		ShAb01-Foldon		ShAb02-Foldon		P2B-2F6
		Average	STDEV	Average	STDEV	Average	STDEV	Average	STDEV	Average	STDEV	Average	STDEV	Average	STDEV
	50	100	0	100	0			100	0	100	0			100	0
	16.6667	99	1	97	1			100	0	99	1			98	2
	5.55556	89	7	99	1			100	0	100	0			100	0
	1.85185	73	9	94	3			100	0	98	3			95	3
	0.617284	55	0	91	3			100	0	85	4			93	7
	0.205761	26	9	82	1			100	0	21	23			78	4
	0.0685871	4	7	71	3			90	2	3	47			65	8
	0.0228624	17	1	16	6			55	9	1	0			29	19
	5					100	0					96	4
	1.66667					100	0					79	7
	0.555556					100	0					53	22
	0.185185					98	3					51	3
	0.0617284					92	3					1	0
	0.0205761					37	16					5	20
	0.00685871					1	0					17	20
	0.00228624					1	0					1	0
Transform X=Log(X)	1.69897	100	0	100	0			100	0	100	0			100	0
	1.22185	99	1	97	1			100	0	99	1			98	2
	0.744727	89	7	99	1			100	0	100	0			100	0
	0.267606	73	9	94	3			100	0	98	3			95	3
	-0.209515	55	0	91	3			100	0	85	4			93	7
	-0.686636	26	9	82	1			100	0	21	23			78	4
	-1.16376	4	7	71	3			90	2	3	47			65	8
	-1.64088	17	1	16	6			55	9	1	0			29	19
	0.69897					100	0					96	4
	0.221849					100	0					79	7
	-0.255273					100	0					53	22
	-0.732394					98	3					51	3
	-1.20951					92	3					1	0
	-1.68664					37	16					5	20
	-2.16376					1	0					17	20
	-2.64088					1	0					1	0
Beta	Concentration (µg/mL)	ShAb01		ShAb02		BiSh0201		ShAb01H02K		ShAb01-Foldon		ShAb02-Foldon		P2B-2F6
		Average	STDEV	Average	STDEV	Average	STDEV	Average	STDEV	Average	STDEV	Average	STDEV	Average	STDEV
	50	99	1	100	0			100	0	100	0			1	0
	16.6667	100	0	100	0			100	0	100	0			1	0
	5.55556	99	1	100	0			100	0	100	0			1	0
	1.85185	84	14	95	1			100	0	100	1			1	0
	0.617284	50	1	94	2			100	0	92	5			1	0
	0.205761	1	0	85	1			100	0	51	6			1	0
	0.0685871	1	0	64	4			92	2	14	21			1	0
	0.0228624	1	0	59	14			49	1	1	0			1	0
	5					100	0					94	1
	1.66667					100	0					87	10
	0.555556					100	0					63	9
	0.185185					100	0					17	17
	0.0617284					94	4					1	0
	0.0205761					33	28					1	0
	0.00685871					1	0					17	13
	0.00228624					1	0					1	0
Transform X=Log(X)	1.69897	99	1	100	0			100	0	100	0			1	0
	1.22185	100	0	100	0			100	0	100	0			1	0
	0.744727	99	1	100	0			100	0	100	0			1	0
	0.267606	84	14	95	1			100	0	100	1			1	0
	-0.209515	50	1	94	2			100	0	92	5			1	0
	-0.686636	1	0	85	1			100	0	51	6			1	0
	-1.16376	1	0	64	4			92	2	14	21			1	0
	-1.64088	1	0	59	14			49	1	1	0			1	0
	0.69897					100	0					94	1
	0.221849					100	0					87	10
	-0.255273					100	0					63	9
	-0.732394					100	0					17	17
	-1.20951					94	4					1	0
	-1.68664					33	28					1	0
	-2.16376					1	0					17	13
	-2.64088					1	0					1	0
Delta	Concentration (µg/mL)	ShAb01		ShAb02		BiShAb0201		ShAb01H02K		ShAb01-Foldon		ShAb02-Foldon		CoV2-2196
		Average	STDEV	Average	STDEV	Average	STDEV	Average	STDEV	Average	STDEV	Average	STDEV	Average	STDEV
	18	100	0	100	0					100	0
	6	96	5	100	0					100	0
	2	94	4	99	1					99	1
	0.667	72	1	97	1					94	6
	0.222	55	13	99	2	99	1	100	0	66	9	75	28	100	0
	0.074	18	10	95	2	97	0	100	0	33	5	77	21	99	1
	0.025	21	2	79	3	75	4	98	1	1	0	62	24	93	2
	0.008	1	0	15	9	51	5	93	4	1	0	33	11	57	23
	0.003					31	17	72	5			51	18	42	12
	9.1e-05					27	10	18	27			8	13	19	4
	3e-05					3	12	1	0			9	1	21	18
	1e-05					1	0	1	0			1	0	1	0
Transform X=Log(X)	1.25527	100	0	100	0					100	0
	0.778151	96	5	100	0					100	0
	0.30103	94	4	99	1					99	1
	-0.175874	72	1	97	1					94	6
	-0.653647	55	13	99	2	99	1	100	0	66	9	75	28	100	0
	-1.13077	18	10	95	2	97	0	100	0	33	5	77	21	99	1
	-1.60206	21	2	79	3	75	4	98	1	1	0	62	24	93	2
	-2.09691	1	0	15	9	51	5	93	4	1	0	33	11	57	23
	-2.52288					31	17	72	5			51	18	42	12
	-4.04096					27	10	18	27			8	13	19	4
	-4.52288					3	12	1	0			9	1	21	18
	-5					1	0	1	0			1	0	1	0
Omicron BA.1	Concentration (µg/mL)	ShAb01		ShAb02		BiSh0201		ShAb01H02K		ShAb01-Foldon		ShAb02-Foldon		COV2-2196
		Average	STDEV	Average	STDEV	Average	STDEV	Average	STDEV	Average	STDEV	Average	STDEV	Average	STDEV
	18	37	16	99	1	100	0	100	0	51	28	100	0	100	0
	6	19	2	95	2	100	0	99	1	6	44	97	1	100	0
	2	-10	7	93	2	100	0	89	12	15	27	97	1	98	2
	0.667	22	10	73	6	98	2	61	14	19	1	96	0	96	3
	0.222	9	26	43	26	89	14	33	6	10	5	65	3	78	13
	0.074	-11	19	52	3	56	1	17	8	6	18	53	8	71	0
	0.025	-14	5	17	19	58	4	16	4	-2	20	38	11	50	8
	0.008	-6	0	-11	20	27	6	-13	31	0	13	32	23	37	6
Transform X=Log(X)	1.25527	37	16	99	1	100	0	100	0	51	28	100	0	100	0
	0.778151	19	2	95	2	100	0	99	1	6	44	97	1	100	0
	0.30103	-10	7	93	2	100	0	89	12	15	27	97	1	98	2
	-0.175874	22	10	73	6	98	2	61	14	19	1	96	0	96	3
	-0.653647	9	26	43	26	89	14	33	6	10	5	65	3	78	13
	-1.13077	-11	19	52	3	56	1	17	8	6	18	53	8	71	0
	-1.60206	-14	5	17	19	58	4	16	4	-2	20	38	11	50	8
	-2.09691	-6	0	-11	20	27	6	-13	31	0	13	32	23	37	6
Omicron BA.5	Concentration (µg/mL)	ShAb01		ShAb02		BiShAb0201		ShAb01H02K		ShAb01-Foldon		ShAb02-Foldon
		Average	STDEV	Average	STDEV	Average	STDEV	Average	STDEV	Average	STDEV	Average	STDEV
	12	32.5166	11.6723	82.5202	0.540516	87.1367	0.692385	73.5195	9.50131	17.9499	10.4957	86.7717	1.85264
	4	22.6938	15.226	73.9431	0.212272	79.0084	0.956098	69.4051	4.32913	13.2565	0.941097	79.3171	9.01688
	1.33333	17.9441	2.90753	43.1418	6.58507	86.0858	10.6721	59.7191	1.41549	12.7844	0.970545	83.4786	0.835625
	0.444444	9.12365	1.77162	41.2171	5.04257	82.1152	3.36234	54.803	26.4366	17.9581	9.11906	79.1296	12.0631
	0.148148	5.95736	3.77565	28.3324	7.10091	52.7843	6.0841	28.2709	24.9521	22.4807	3.41877	75.8251	5.95361
	0.0493827	7.66876	1.71667	14.8566	4.76097	63.977	4.19193	19.4758	10.4973	18.1245	7.51402	54.3405	0.830122
	0.0164609	4.22707	2.75069	-0.837006	5.44249	42.7038	10.6288	30.6894	26.218	20.6128	6.61195	35.3846	12.5534
	0.00548697	3.06863	1.00155	3.8237	0.547664	21.4134	1.47818	-8.03812	34.0149	10.548	7.09988	3.03724	2.56759
Transform X=Log(X)	1.07918	32.5166	11.6723	82.5202	0.540516	87.1367	0.692385	73.5195	9.50131	17.9499	10.4957	86.7717	1.85264
	0.60206	22.6938	15.226	73.9431	0.212272	79.0084	0.956098	69.4051	4.32913	13.2565	0.941097	79.3171	9.01688
	0.124939	17.9441	2.90753	43.1418	6.58507	86.0858	10.6721	59.7191	1.41549	12.7844	0.970545	83.4786	0.835625
	-0.352183	9.12365	1.77162	41.2171	5.04257	82.1152	3.36234	54.803	26.4366	17.9581	9.11906	79.1296	12.0631
	-0.829304	5.95736	3.77565	28.3324	7.10091	52.7843	6.0841	28.2709	24.9521	22.4807	3.41877	75.8251	5.95361
	-1.30642	7.66876	1.71667	14.8566	4.76097	63.977	4.19193	19.4758	10.4973	18.1245	7.51402	54.3405	0.830122
	-1.78355	4.22707	2.75069	-0.837006	5.44249	42.7038	10.6288	30.6894	26.218	20.6128	6.61195	35.3846	12.5534
	-2.26067	3.06863	1.00155	3.8237	0.547664	21.4134	1.47818	-8.03812	34.0149	10.548	7.09988	3.03724	2.56759
SARS-CoV-1	Concentration (µg/mL)	ShAb01		ShAb02		BiShAb0201		ShAb01H02K		ShAb01-Foldon		ShAb02-Foldon		CR3022
		Average	STDEV	Average	STDEV	Average	STDEV	Average	STDEV	Average	STDEV	Average	STDEV	Average	STDEV
	50	95	2	69	3			89	4	98	1			89	6
	16.6667	89	5	76	9			88	8	97	2			79	0
	5.55556	82	3	24	2			71	0	90	4			60	8
	1.85185	55	11	20	14			41	2	74	4			35	1
	0.617284	45	12	14	14			32	25	58	1			19	17
	0.205761	30	10	20	17			28	3	42	8			28	5
	0.0685871	5	4	20	11			1	0	15	1			3	21
	0.0228624	1	0	1	0			1	0	1	0			1	0
	5					65	12					42	3
	1.66667					39	9					31	18
	0.555556					23	2					17	8
	0.185185					1	0					15	17
	0.0617284					20	2					14	15
	0.0205761					13	10					1	0
	0.00685871					1	0					1	0
	0.00228624					1	0					1	0
Transform X=Log(X)	1.69897	95	2	69	3			89	4	98	1			89	6
	1.22185	89	5	76	9			88	8	97	2			79	0
	0.744727	82	3	24	2			71	0	90	4			60	8
	0.267606	55	11	20	14			41	2	74	4			35	1
	-0.209515	45	12	14	14			32	25	58	1			19	17
	-0.686636	30	10	20	17			28	3	42	8			28	5
	-1.16376	5	4	20	11			1	0	15	1			3	21
	-1.64088	1	0	1	0			1	0	1	0			1	0
	0.69897					65	12					42	3
	0.221849					39	9					31	18
	-0.255273					23	2					17	8
	-0.732394					1	0					15	17
	-1.20951					20	2					14	15
	-1.68664					13	10					1	0
	-2.16376					1	0					1	0
	-2.64088					1	0					1	0

## Sheet: Figure 7a
Figure 7a
Left panel (SARS-CoV-2)	Antibody concentation (ug/ml)	ShAb01	ShAb02	BiShAb0201	ShAb01H02K	CR3022	MZ4
	1	32.6	24.6	26.2	29.3	19.6	6.2
	0.2	22.4	22.7	26.4	31.9
	0.04	16.2	18.8	26.8	37.2
Right panel (SARS-CoV-1)	Antibody concentation (ug/ml)	ShAb01	ShAb02	BiShAb0201	ShAb01H02K	CR3022	MZ4
	1	18.3	3.7	19.3	17.7	18.5	5.1
	0.2	23.3	3.7	15.9	13
	0.04	13.1	4.5	8.5	8

[truncated: 15 more sheets: Figure 7b, Figure 8b, Figure 8c, S Fig 1c, S Fig 2a, S Fig 2b, S Fig 2c, S Fig 2d, S Fig 8a, S Fig 8b, S Fig 9b, S Fig 9c, S Fig 9d, S Table 2, S Table 8]
